# Supplementary material for: Topological magneto-optical effect from skyrmion lattice
Source: Nat Commun. 2023 Sep 5;14:5416. doi: 10.1038/s41467-023-41203-y (PMC10480175; doi:10.1038/s41467-023-41203-y)
Supplement: Supplementary file 3 — Source data [file 41467_2023_41203_MOESM3_ESM.xlsx]

## Sheet: fig1b
phase			theta_T
T(K)	H_int(T)		T(K)	H_int(T)	theta_T(rad)
2	0.45875		8.4	0	0
4	0.42052		8.4	0.082	2.62643e-05
6	0.4081		8.4	0.242	1.31848e-05
8	0.3839		8.4	0.36	6.3947e-05
10	0.35723		8.4	0.491	0.000174303
12	0.3394		8.4	0.706	0.000185745
14	0.27913		8.4	0.83	0.000103943
2	0.9708		8.4	1.09	-1.5226e-05
4	0.91023		8.4	1.54	2.40287e-05
6	0.86144		8.4	1.99	-4.67558e-06
8	0.76917		8.4	2.45	8.13152e-20
10	0.68365		12	0	0
12	0.5761		12	0.08	4.82196e-06
14	0.45749		12	0.23	5.62269e-05
16	0.29954		12	0.34	9.73757e-05
18	0.217		12	0.485	0.000160911
2	3.38458		12	0.665	0.000147443
4	3.40777		12	0.831	-1.15898e-05
6	3.4974		12	1.09	-1.30998e-05
8	3.52771		12	1.53	1.56661e-05
10	3.16548		12	1.987	1.48276e-07
12	2.43413		12	2.449	0
14	1.84549		15	0	0
2	0.41504		15	0.0778	1.36663e-05
3	0.41818		15	0.218	3.45646e-05
4	0.40067		15	0.325	9.62477e-05
5	0.39378		15	0.433	9.57836e-05
6	0.38589		15	0.665	5.96843e-06
7	0.37074		15	1.0895	-3.83287e-07
8	0.36802		15	1.53	-1.29991e-05
9	0.35736		15	1.99	1.47261e-05
10	0.35282		15	2.46	0
2	0.92783		18	0	0
3	0.91282		18	0.0696	-6.20882e-06
4	0.88584		18	0.189	1.25471e-05
5	0.86312		18	0.3	4.00735e-05
6	0.84832		18	0.4355	-2.35559e-05
7	0.78774		18	0.667	-1.31588e-05
8	0.75539		18	1.09	-1.74118e-05
9	0.70871		18	1.55	1.35294e-06
10	0.65761		18	2.02	-1.68235e-05
2	3.38439		18	2.49	0
3	3.39363		22	0	0
4	3.41153		22	0.0685	1.3e-06
5	3.44764		22	0.185	2.3e-05
6	3.47479		22	0.315	-1.5e-05
7	3.49209		22	0.457	-2.06e-05
8	3.49883		22	0.697	2.837e-05
2	7.58464		22	1.13	1.9e-05
3	6.84551		22	1.59	3e-06
4	6.40707		22	2.06	-5e-06
5	5.82428		22	2.53	0
6	5.46301		25	0	0
7	4.76354		25	0.068	-1.48372e-06
8	3.58258		25	0.202	-1.71814e-05
9	3.48842		25	0.342	2.71163e-06
10	3.14373		25	0.493	-1.97907e-06
11	2.73837		25	0.736	2.12093e-05
15	1.43019		25	0.907	-2.62791e-05
2.5	0.41129		25	1.172	-7.55814e-06
3.5	0.40403		25	1.63	-1.0093e-05
4.5	0.39872		25	2.09	-2.06977e-05
5.5	0.38757		25	2.57	0
6.5	0.3795
7.5	0.36896
8.5	0.3581
9.5	0.34694
11	0.33144
12	0.31232
13	0.30243
2.5	0.91933
3.5	0.89759
4.5	0.873
5.5	0.83954
6.5	0.80279
7.5	0.78798
8.5	0.73514
9.5	0.67244
11	0.59914
12	0.54683
13	0.52686
2.5	7.37023
3.5	6.66266
4.5	6.0576
5.5	5.51745
6.5	5.11105
7.5	4.58235
8.5	3.48615
9.5	3.24005
11	2.7925
12	2.50342
13	2.1477
14	1.92043
16	1.36846
17	1.04594
18	0.87769
10.3651	0.34204
19.0173	0.08091
18.1947	0.16421
17.0642	0.24129
16.1299	0.32217
14.7325	0.41315
13.3285	0.49087
11.6827	0.5859
9.97096	0.67614
8.02234	0.77301
21.6934	0.07908
21.3717	0.15764
21.0523	0.23747
20.7306	0.31854
20.1265	0.40695
19.8492	0.48982
19.2811	0.576
18.8799	0.67988
18.4883	0.76976
17.3424	1.03985

## Sheet: fig1c
H_int(T)	Sxy(Ohm-1cm-1)		H_int(T)	M(mB/fu)
-0.000718764	-3.87623		-0.00013962	0.0185215
0.00248137	-3.38361		0.0262554	0.0932733
0.00539483	-3.20265		0.0331961	0.119197
0.00810876	-2.48564		0.0402984	0.143025
0.00812652	-3.08073		0.0479958	0.168655
0.00812709	-2.60509		0.0548787	0.193089
0.0136902	-1.65452		0.0611421	0.218675
0.0137091	-1.93254		0.0683314	0.245104
0.0191822	-1.53474		0.0757434	0.271602
0.0247153	-1.42798		0.0819294	0.293177
0.0247243	-1.30606		0.0871347	0.313104
0.0299214	-1.25544		0.0934595	0.339307
0.029929	-1.18576		0.101265	0.363527
0.0351995	-1.02912		0.108253	0.389701
0.0352053	-0.909687		0.112573	0.416049
0.0352097	-1.12469		0.127496	0.468661
0.0404612	-0.631162		0.135453	0.492224
0.0404659	-0.509366		0.142781	0.517935
0.0457813	0.105027		0.149322	0.546312
0.0457934	-0.0778886		0.156018	0.560166
0.0509816	0.742878		0.16101	0.593112
0.0509854	0.621134		0.167506	0.619635
0.0562489	1.22098		0.174593	0.648093
0.0612812	1.52392		0.18168	0.675745
0.0612864	1.58192		0.188667	0.705009
0.0664998	1.76548		0.195633	0.732907
0.0665082	1.88725		0.202649	0.763647
0.0716449	1.94812		0.209676	0.791419
0.0716505	2.07007		0.215536	0.821843
0.0769149	2.99886		0.221688	0.851575
0.0769299	2.53253		0.229849	0.885252
0.0821163	3.18291		0.236295	0.908161
0.0821318	3.06117		0.240982	0.940214
0.0872508	3.73206		0.247818	0.974331
0.0872593	4.44836		0.252547	1.0102
0.0922493	4.62767		0.280618	1.15473
0.0976394	5.00846		0.288187	1.19376
0.0976421	5.12722		0.294128	1.23074
0.102947	5.18812		0.299955	1.27272
0.102953	5.24915		0.305459	1.30781
0.108131	5.4553		0.312487	1.35005
0.108144	5.57658		0.317224	1.39908
0.112588	5.78105		0.328599	1.48106
0.112598	5.83844		0.334559	1.53698
0.117879	6.28573		0.340286	1.60266
0.117884	6.11431		0.34553	1.68332
0.123085	6.34526		0.34929	1.77865
0.12836	6.92962		0.353171	1.88823
0.128366	6.8111		0.357395	2.01711
0.128375	7.14941		0.360724	2.14929
0.133757	7.33127		0.363285	2.27976
0.139101	7.7495		0.365861	2.41097
0.139116	7.92851		0.369453	2.52878
0.144236	8.48739		0.373053	2.65056
0.144268	8.30923		0.377493	2.71981
0.14926	9.18586		0.380753	2.81763
0.154956	10.0294		0.385372	2.90416
0.154967	10.8287		0.390846	2.97629
0.154974	9.30485		0.39591	3.0382
0.159604	11.4716		0.401299	3.09014
0.159616	11.0095		0.40739	3.13717
0.164402	11.6473		0.413841	3.17866
0.169447	12.314		0.420585	3.21676
0.169453	12.0769		0.427332	3.25213
0.174509	13.2857		0.434196	3.28623
0.17452	12.905		0.441264	3.31709
0.179682	13.5244		0.447276	3.34755
0.184726	14.0637		0.454167	3.37674
0.18473	14.3645		0.461827	3.40491
0.189793	14.9968		0.467432	3.43003
0.189797	15.1741		0.473478	3.45271
0.194815	16.0125		0.480184	3.47663
0.19482	15.8332		0.486112	3.49946
0.199844	16.924		0.49279	3.52485
0.199848	16.8084		0.49976	3.54923
0.204836	18.0541		0.506839	3.57406
0.204846	17.3424		0.513878	3.59885
0.209919	18.2302		0.520984	3.62258
0.2146	19.1609		0.528229	3.64748
0.214602	18.9878		0.534505	3.67045
0.21944	20.0228		0.540674	3.69401
0.219444	19.729		0.548133	3.71845
0.22436	21.2781		0.555866	3.74313
0.224372	20.9884		0.562155	3.76268
0.229418	21.9289		0.567847	3.78466
0.229419	22.7926		0.574228	3.80857
0.234585	23.0802		0.581245	3.83321
0.239217	24.3655		0.587673	3.85738
0.239217	24.1332		0.594111	3.88166
0.243754	25.701		0.602013	3.90709
0.243757	25.4116		0.609038	3.93071
0.24844	26.8595		0.615927	3.95613
0.252118	27.0853		0.623244	3.98177
0.252541	28.1058		0.629136	4.00557
0.257317	28.5163		0.635656	4.02992
0.257318	29.4493		0.642498	4.05586
0.257321	30.6086		0.648625	4.08399
0.262032	32.5573		0.655639	4.1125
0.262038	31.0779		0.662624	4.14294
0.266783	34.9441		0.669244	4.17676
0.266793	33.0183		0.674869	4.21011
0.271475	36.2983		0.681002	4.25144
0.276226	38.3058		0.687087	4.30054
0.276227	36.7515		0.692192	4.35865
0.280706	38.6926		0.698281	4.42252
0.280941	39.9482		0.703351	4.48921
0.285673	40.3373		0.707486	4.56062
0.28568	41.9663		0.712291	4.64367
0.290225	42.4664		0.716843	4.73276
0.290227	43.8003		0.7213	4.82446
0.294684	45.4515		0.725712	4.91812
0.298876	47.7706		0.729346	5.01227
0.298878	45.9583		0.733793	5.10539
0.29888	47.2653		0.738259	5.19684
0.303242	49.5654		0.741975	5.28839
0.307643	51.2771		0.745904	5.37722
0.30765	49.9616		0.750581	5.46407
0.312168	52.6192		0.755996	5.54889
0.312171	53.0038		0.760822	5.63135
0.315814	54.871		0.764455	5.71179
0.315816	54.3694		0.769765	5.78301
0.319783	57.1085		0.775622	5.85204
0.319789	56.502		0.780606	5.91421
0.323967	59.8382		0.786508	5.96825
0.323969	59.2916		0.791878	6.01652
0.32822	63.3952		0.797332	6.05639
0.328232	63.931		0.803373	6.09296
0.332032	65.5151		0.808879	6.12724
0.335717	66.5141		0.815305	6.16101
0.335718	65.9893		0.82272	6.1916
0.33912	69.9596		0.829436	6.22095
0.33912	68.0022		0.836117	6.24893
0.342252	70.5348		0.842295	6.27341
0.342253	71.9892		0.848408	6.29888
0.345168	72.6722		0.855367	6.32199
0.347412	76.2486		0.862579	6.34399
0.347417	75.4502		0.870249	6.36465
0.349404	78.955		0.877234	6.38479
0.349526	81.5271		0.8842	6.40505
0.351528	82.7159		0.891256	6.42366
0.351533	83.5622		0.89764	6.44292
0.353491	89.2868		0.90415	6.46144
0.353495	86.7154		0.911253	6.48066
0.355378	93.5943		0.918277	6.4986
0.35538	90.1795		0.925287	6.5173
0.357245	94.5606		0.931696	6.53512
0.358821	96.9001		0.938127	6.55348
0.358823	97.9799		0.945184	6.5713
0.360352	104.444		0.952449	6.58995
0.360352	103.224		0.95961	6.60685
0.361686	109.223		0.966019	6.62504
0.361686	107.915		0.973276	6.64202
0.362943	117.365		0.980391	6.66016
0.362945	113.66		0.987366	6.67752
0.364223	124.584		0.994373	6.69401
0.364225	118.863		1.00148	6.71154
0.365486	130.906		1.00868	6.72847
0.365486	126.278		1.01579	6.74536
0.367129	132.842		1.02291	6.76265
0.368889	137.744		1.0294	6.77899
0.36889	142.541		1.03591	6.79596
0.37066	146.545		1.04234	6.8132
0.370663	144.499		1.04938	6.82947
0.372388	153.73		1.05673	6.84544
0.372396	159.384		1.06389	6.8621
0.374859	161.445		1.07103	6.87912
0.374866	166.157		1.07744	6.89588
0.377659	168.221		1.08457	6.91122
0.379579	176.505		1.09176	6.92698
0.379583	178.678		1.0982	6.94405
0.381736	187.627		1.10534	6.95997
0.381741	191.396		1.11243	6.97609
0.384356	198.696		1.11955	6.99188
0.384356	196.224		1.12668	7.00753
0.387288	210.588		1.13401	7.02345
0.38729	204.418		1.14111	7.0393
0.390502	220.129		1.14838	7.05504
0.390502	212.537		1.15568	7.071
0.393793	221.923		1.16208	7.08671
0.393794	231.46		1.16919	7.1018
0.397261	233.21		1.17625	7.11808
0.400991	241.385		1.18277	7.13207
0.400991	239.675		1.19002	7.14727
0.405095	248.901		1.19715	7.1617
0.405102	250.55		1.20424	7.17783
0.409316	257.828		1.21148	7.19286
0.409332	259.308		1.21798	7.20796
0.413724	270.273		1.22537	7.22245
0.413742	264.951		1.23189	7.23832
0.418277	271.721		1.23841	7.25316
0.418282	279.335		1.24626	7.26738
0.422958	280.665		1.25337	7.28271
0.427646	284.24		1.25982	7.29739
0.427654	285.29		1.26703	7.31224
0.432434	292.489		1.27418	7.32653
0.432439	291.618		1.28062	7.34178
0.437291	297.217		1.2879	7.35564
0.437293	297.976		1.29507	7.3707
0.442254	300.441		1.30224	7.38495
0.442256	304.248		1.30939	7.39923
0.447004	304.831		1.3158	7.41406
0.448283	308.023		1.32301	7.42833
0.451993	311.858		1.33042	7.44225
0.451999	308.524		1.3369	7.45591
0.457049	314.323		1.34348	7.47107
0.457056	312.388		1.35007	7.48463
0.462245	314.67		1.35661	7.49862
0.467139	316.952		1.36375	7.51307
0.46714	316.568		1.37084	7.52687
0.472291	319.638		1.37804	7.5409
0.472294	319.212		1.38524	7.55469
0.477483	321.164		1.39242	7.5691
0.477491	322.238		1.39963	7.58299
0.482689	324.669		1.4061	7.59566
0.482712	322.705		1.41255	7.61048
0.48782	325.184		1.41851	7.62273
0.487824	327.165		1.42573	7.63753
0.492972	327.475		1.43221	7.6513
0.492981	328.326		1.43872	7.66525
0.498194	328.92		1.44749	7.67896
0.503454	329.97		1.45399	7.6915
0.503458	330.029		1.46127	7.70471
0.508669	330.552		1.46921	7.71873
0.508689	330.449		1.47635	7.73171
0.513912	331.474		1.48419	7.74572
0.513922	331.85		1.49143	7.75827
0.51918	331.955		1.49852	7.77181
0.519197	332.713		1.50638	7.78466
0.524488	333.6		1.51299	7.79768
0.524506	332.959		1.51955	7.81112
0.529726	333.906		1.52701	7.82427
0.530649	334.49		1.53417	7.83721
0.534915	335.09		1.54129	7.85095
0.534925	334.7		1.5486	7.86264
0.540011	335.299		1.55577	7.87666
0.545336	335.712		1.56296	7.88958
0.545336	335.607		1.56958	7.90168
0.550638	336.131		1.57621	7.91506
0.55065	336.43		1.58409	7.92791
0.555998	336.76		1.59122	7.94016
0.556016	336.482		1.59773	7.95344
0.561384	336.76		1.60521	7.96557
0.561389	337.149		1.61173	7.97834
0.566588	337.298		1.61827	7.99074
0.5666	337.505		1.62547	8.00388
0.571731	337.602		1.63273	8.01581
0.576958	338.061		1.63992	8.02915
0.576969	338.008		1.64721	8.04152
0.582153	338.402		1.65448	8.05406
0.582154	338.652		1.66173	8.06579
0.587349	338.697		1.66898	8.07875
0.587376	338.988		1.67559	8.09112
0.592492	339.131		1.68212	8.10345
0.592494	339.178		1.68867	8.11512
0.597779	339.276		1.6952	8.12766
0.597801	339.3		1.70241	8.14053
0.603085	339.354		1.71053	8.15284
0.603085	339.398		1.7178	8.16411
0.608427	339.673		1.72504	8.17637
0.608436	339.504		1.73234	8.18822
0.613608	339.77		1.7389	8.2007
0.613623	339.568		1.74617	8.21255
0.618842	339.568		1.75276	8.22455
0.624017	339.266		1.75932	8.23648
0.624021	339.552		1.76723	8.24866
0.629104	338.905		1.7751	8.26166
0.629108	339.064		1.7818	8.27278
0.63423	338.651		1.78832	8.28486
0.634241	338.315		1.79556	8.29611
0.639395	338.158		1.80316	8.30794
0.639398	337.978		1.81042	8.32002
0.644427	337.882		1.81697	8.33197
0.644439	337.963		1.82433	8.34328
0.64939	337.867		1.83161	8.35561
0.6494	337.927		1.8388	8.36687
0.654438	337.859		1.84601	8.37936
0.654442	337.847		1.85263	8.38968
0.659447	337.66		1.85978	8.40187
0.664286	337.608		1.86775	8.41364
0.66429	337.503		1.87512	8.42452
0.665329	337.189		1.87961	8.4362
0.669057	336.771		1.89559	8.46024
0.669205	336.666		1.9022	8.47134
0.673568	336.275		1.90889	8.48169
0.677945	336.215		1.91537	8.49407
0.677954	335.797		1.92266	8.50476
0.682154	335.068		1.93002	8.51564
0.682154	335.692		1.93653	8.52752
0.686207	334.459		1.94435	8.53923
0.686217	334.903		1.95164	8.54998
0.689768	333.21		1.95904	8.56087
0.689774	334.143		1.96636	8.57256
0.693262	332.993		1.97367	8.58283
0.696815	331.717		1.98149	8.59511
0.696823	332.344		1.98894	8.60585
0.699491	331.509		1.99548	8.61704
0.700187	330.832		2.00277	8.62773
0.703362	329.712		2.00941	8.63919
0.703365	330.624		2.01537	8.64993
0.706102	328.233		2.0226	8.66117
0.706107	329.45		2.02985	8.67181
0.708855	327.909		2.03713	8.68224
0.70886	326.847		2.04435	8.6943
0.71161	326.417		2.05167	8.70437
0.711619	325.462		2.05831	8.71539
0.714198	324.929		2.06562	8.7258
0.714209	323.438		2.07357	8.736
0.716751	322.862		2.081	8.74748
0.716753	321.98		2.08825	8.75881
0.719202	319.429		2.09476	8.76941
0.719204	320.112		2.10207	8.77997
0.721664	317.108		2.10934	8.79155
0.72167	317.792		2.116	8.80243
0.724069	315.906		2.12334	8.81257
0.726383	313.142		2.13046	8.82336
0.726383	315.17		2.13713	8.83377
0.728484	309.774		2.14445	8.84424
0.728489	312.352		2.15164	8.85525
0.730794	308.198		2.15898	8.86623
0.730802	306.48		2.16631	8.87608
0.733226	305.269		2.17285	8.88696
0.733229	302.9		2.17948	8.8966
0.735686	301.525		2.18692	8.90795
0.735687	298.157		2.19414	8.91847
0.738136	293.707		2.20081	8.92883
0.738138	295.296		2.20741	8.93929
0.740347	286.84		2.21468	8.94979
0.740347	288.647		2.22272	8.96015
0.742552	282.73		2.22938	8.9695
0.742967	280.686		2.23524	8.98089
0.744868	276.493		2.24111	8.99164
0.74735	274.339		2.24779	9.00084
0.747362	268.086		2.25436	9.01192
0.749989	259.738		2.25763	9.02214
0.749992	265.724		2.27167	9.03195
0.752824	250.488		2.27886	9.04232
0.752827	257.224		2.28684	9.05282
0.755735	242.038		2.29514	9.06245
0.755739	239.364		2.30171	9.07325
0.75849	232.438		2.30893	9.08287
0.758492	229.646		2.31557	9.09308
0.761196	222.775		2.32221	9.10353
0.7612	219.877		2.33017	9.11375
0.763531	211.062		2.3368	9.12353
0.763534	207.938		2.34337	9.13301
0.766376	197.017		2.35057	9.14338
0.766382	200.27		2.35789	9.15402
0.769526	189.453		2.36596	9.16395
0.769527	186.178		2.3735	9.17293
0.772914	174.971		2.38001	9.18398
0.776268	171.774		2.38743	9.19282
0.77627	162.355		2.39471	9.20389
0.779559	151.037		2.40127	9.21367
0.779563	147.906		2.40853	9.22322
0.783183	141.638		2.41584	9.23287
0.783188	138.538		2.42322	9.24234
0.787002	124.485		2.43054	9.25203
0.787008	127.401		2.4379	9.26217
0.790833	112.311		2.44512	9.27241
0.79084	115.282		2.45164	9.28161
0.79493	105.8		2.45825	9.2912
0.794938	103.09		2.46494	9.3004
0.799233	89.2633		2.47155	9.31141
0.799234	91.9096		2.47977	9.32032
0.803754	81.5683		2.48772	9.33076
0.808179	78.9389		2.49497	9.34072
0.808187	71.6682		2.50296	9.3492
0.812845	69.2285
0.812856	56.9633
0.812861	59.2252
0.817678	48.6011
0.822741	40.7725
0.822757	38.7532
0.827691	30.1477
0.82771	28.3284
0.832686	22.5998
0.832704	24.1389
0.837726	13.9927
0.837731	15.2791
0.842829	10.65
0.842838	9.62348
0.847845	4.07433
0.847848	4.8282
0.853133	-0.598753
0.853141	-0.0625717
0.858467	-4.81423
0.863925	-7.01503
0.863927	-7.34038
0.869429	-11.6454
0.869434	-9.29978
0.869436	-9.13169
0.874923	-11.7599
0.880395	-12.3281
0.880399	-12.3919
0.885921	-13.0005
0.885924	-12.99
0.891462	-13.5781
0.891469	-13.5322
0.896891	-14.0687
0.896892	-14.3394
0.902342	-14.6856
0.902355	-14.2936
0.907882	-14.6963
0.907886	-15.2328
0.913419	-15.298
0.913444	-15.7002
0.919013	-16.0439
0.919022	-15.7132
0.924567	-16.1074
0.930076	-16.7844
0.930089	-16.7761
0.935563	-17.1451
0.935574	-17.502
0.941119	-17.7373
0.941124	-17.4017
0.946695	-18.2175
0.946696	-17.6379
0.952274	-18.2291
0.952296	-18.1144
0.957925	-18.1837
0.95794	-18.5109
0.963462	-19.0348
0.963462	-18.5179
0.969106	-19.0429
0.969117	-19.3297
0.974791	-19.396
0.974795	-19.9252
0.980374	-20.3816
0.980389	-19.9393
0.986015	-20.4821
0.991656	-20.6975
0.991656	-20.496
0.993714	-20.6559
0.997318	-20.6979
1.00295	-20.5611
1.00295	-20.5996
1.00862	-20.5373
1.00862	-20.4625
1.01427	-20.4554
1.01427	-20.4424
1.01992	-20.3581
1.01993	-20.8036
1.02555	-21.1267
1.02555	-20.8869
1.03115	-21.4486
1.03117	-21.089
1.03669	-21.7039
1.04149	-21.7191
1.04224	-22.2836
1.04225	-22.3287
1.04793	-22.3547
1.04793	-22.4617
1.05366	-22.9706
1.0594	-22.9231
1.05942	-23.4182
1.0651	-23.3756
1.06511	-23.5288
1.07076	-23.4317
1.07078	-23.7785
1.07633	-23.9085
1.07634	-23.6867
1.08206	-24.0522
1.0878	-24.2563
1.0878	-24.2904
1.08781	-23.9543
1.09348	-24.3451
1.09349	-24.3273
1.09907	-24.6687
1.10479	-24.7907
1.1048	-24.6285
1.11052	-24.7895
1.11052	-24.8871
1.11623	-24.8164
1.11623	-24.8001
1.12196	-24.8705
1.12196	-24.8266
1.12767	-25.2364
1.1277	-25.2214
1.13343	-25.5466
1.13345	-25.4994
1.13915	-25.6962
1.13917	-25.6821
1.1449	-26.1
1.14491	-26.1434
1.15052	-26.4448
1.15054	-26.4873
1.15631	-26.9296
1.15632	-26.7758
1.16194	-26.6951
1.16194	-26.8466
1.16773	-26.9523
1.16774	-26.8583
1.17341	-26.9777
1.17342	-26.8002
1.17918	-27.1861
1.17919	-26.9968
1.18494	-27.2011
1.19074	-27.5422
1.19074	-27.2162
1.19075	-27.2906
1.1965	-27.76
1.19652	-27.6724
1.20228	-27.8963
1.20803	-28.1283
1.20804	-28.152
1.20853	-28.378
1.2138	-28.3427
1.21494	-28.8604
1.21949	-28.8205
1.22535	-29.1003
1.22535	-29.2052
1.23097	-29.8069
1.23097	-29.5682
1.23667	-29.8419
1.23667	-29.7682
1.24251	-30.2198
1.24251	-30.2346
1.24841	-30.7249
1.24841	-30.3851
1.25415	-30.8007
1.25415	-30.6779
1.25988	-30.6418
1.25989	-30.667
1.26564	-30.4453
1.26565	-30.3342
1.27149	-30.0521
1.27517	-30.083
1.2772	-29.9814
1.28296	-30.0006
1.28299	-30.0179
1.28605	-30.1829
1.28879	-30.2642
1.29462	-30.9756
1.29463	-30.6977
1.30042	-30.9934
1.30044	-31.132
1.30627	-31.0941
1.30627	-31.0372
1.31199	-31.0716
1.312	-30.9397
1.31776	-31.3528
1.31776	-30.9732
1.32357	-32.025
1.32357	-31.3714
1.32942	-32.0424
1.32944	-32.417
1.33524	-32.4323
1.341	-32.6708
1.34101	-32.6284
1.34653	-32.9349
1.34675	-33.2524
1.34676	-32.8931
1.35256	-33.2714
1.35829	-33.7447
1.3583	-33.4768
1.36414	-34.1812
1.36414	-33.7687
1.36998	-34.3905
1.36998	-34.1444
1.37583	-34.4409
1.37584	-34.3517
1.38167	-34.3992
1.38263	-34.9076
1.38756	-34.8705
1.38819	-35.1013
1.39335	-35.0622
1.39422	-35.2132
1.39924	-35.1683
1.40504	-35.3182
1.40505	-35.3631
1.41078	-35.3909
1.41079	-35.3497
1.41652	-35.3956
1.41653	-35.3496
1.42233	-35.3139
1.42234	-35.3374
1.4281	-35.0098
1.42812	-35.1737
1.43383	-35.0341
1.43385	-35.1978
1.43961	-35.3632
1.43961	-35.2133
1.44563	-35.5658
1.44563	-35.3271
1.45151	-35.572
1.45152	-35.4028
1.45741	-35.4708
1.46329	-35.5759
1.46329	-35.5045
1.4633	-35.3908
1.46924	-35.5293
1.47094	-35.7881
1.47511	-35.8149
1.48104	-36.1125
1.48104	-36.0806
1.48697	-36.3741
1.48698	-36.3429
1.49291	-36.5434
1.49291	-36.3439
1.49872	-36.5601
1.49873	-36.5129
1.50472	-36.5243
1.50473	-36.6725
1.51059	-36.6993
1.5106	-36.9676
1.5164	-37.3795
1.5164	-36.9963
1.52224	-37.8245
1.52226	-37.4712
1.52821	-37.7842
1.52822	-38.4659
1.5341	-38.4495
1.53411	-38.372
1.54001	-38.558
1.54592	-38.6565
1.54592	-38.4004
1.55187	-38.7082
1.55187	-38.5068
1.5577	-38.8469
1.55772	-38.5495
1.56364	-39.138
1.56364	-38.7535
1.56951	-39.173
1.56952	-39.5365
1.57534	-39.8921
1.57535	-39.5643
1.5813	-40.0542
1.58133	-39.8504
1.58728	-40.3236
1.58729	-40.214
1.59315	-40.1551
1.59762	-40.4183
1.59902	-40.6052
1.59902	-40.3609
1.60498	-40.6303
1.60499	-40.5209
1.61082	-40.7114
1.61084	-40.7508
1.6167	-40.8048
1.62262	-40.7973
1.62263	-40.7034
1.62856	-40.8381
1.62857	-40.6353
1.63451	-41.1192
1.63451	-40.7461
1.64039	-41.276
1.6404	-41.2394
1.64636	-41.4669
1.64637	-41.3071
1.65229	-41.7015
1.6523	-41.6625
1.65828	-41.7046
1.65828	-41.7446
1.66421	-41.7748
1.67014	-41.7286
1.67015	-41.7413
1.67601	-41.7198
1.67601	-41.7598
1.68188	-41.7446
1.6819	-41.9311
1.68778	-42.3821
1.68779	-42.3509
1.69366	-42.4385
1.69367	-42.4727
1.69954	-42.3985
1.69955	-42.8351
1.70551	-43.1624
1.70552	-43.1949
1.7116	-43.5583
1.71161	-43.5323
1.71763	-44.0448
1.71765	-44.0085
1.72361	-44.0031
1.72362	-44.1074
1.72959	-44.1962
1.7296	-44.0942
1.73549	-44.4125
1.73552	-44.2238
1.74142	-44.3073
1.74144	-44.272
1.74738	-44.6741
1.74738	-44.3758
1.75329	-44.5003
1.75917	-44.7159
1.75918	-44.821
1.76522	-44.7978
1.76522	-44.9024
1.77119	-44.9983
1.7712	-45.1012
1.77718	-44.9676
1.77719	-45.0722
1.78311	-45.2415
1.78312	-45.1391
1.78903	-45.3567
1.78904	-45.3172
1.79504	-45.352
1.79504	-45.3845
1.80106	-45.7488
1.80107	-45.8953
1.80706	-45.7511
1.80707	-45.7827
1.81301	-46.1107
1.81894	-46.0785
1.81895	-46.1344
1.81896	-46.1747
1.82498	-46.8274
1.82498	-46.5932
1.83093	-46.9222
1.83692	-47.3429
1.83694	-47.1843
1.84289	-47.6352
1.8429	-47.6069
1.84885	-47.9419
1.84887	-47.8381
1.85487	-48.0652
1.85489	-48.0278
1.86083	-47.7885
1.86083	-47.8995
1.86675	-48.1059
1.86677	-47.9431
1.87281	-48.4455
1.87281	-48.3019
1.87855	-48.4947
1.87856	-48.2719
1.88452	-48.5241
1.89055	-48.3921
1.89055	-48.5622
1.89657	-48.8773
1.89658	-48.5434
1.89658	-48.5141
1.90272	-48.9003
1.90876	-49.5465
1.90877	-49.5233
1.91462	-49.9096
1.91463	-49.8788
1.92065	-50.3949
1.92066	-50.1467
1.92668	-50.4244
1.92669	-50.5912
1.93269	-50.7417
1.9327	-50.7038
1.93863	-51.1353
1.93863	-50.8914
1.94468	-51.4901
1.94469	-51.0904
1.95073	-51.4478
1.95074	-51.5221
1.95681	-51.6443
1.95681	-51.5455
1.96283	-51.6072
1.96886	-51.407
1.96887	-51.4368
1.97492	-51.2157
1.97493	-51.1279
1.98095	-51.0241
1.98096	-50.859
1.987	-51.1885
1.987	-50.9888
1.99298	-51.4232
1.99298	-51.0932
1.99903	-51.2639
1.99904	-51.6273
2.00506	-52.1346
2.00507	-51.5978
2.01099	-52.1751
2.01692	-52.5157
2.01694	-52.4705
2.02294	-52.7311
2.02294	-52.8476
2.026	-52.8308
2.029	-52.8641
2.03508	-53.8046
2.03508	-53.3033
2.0411	-53.999
2.0411	-53.7432
2.04712	-53.9454
2.04712	-53.8322
2.0532	-53.8665
2.05321	-53.7721
2.05918	-53.928
2.05918	-53.813
2.06526	-54.0274
2.06526	-53.8822
2.07138	-54.1021
2.0714	-53.9741
2.07746	-54.3533
2.07746	-54.1356
2.08346	-54.3547
2.08347	-54.2248
2.08947	-54.256
2.09553	-54.7542
2.09553	-54.4156
2.09555	-54.7823
2.10161	-55.2941
2.10161	-55.3828
2.1076	-55.3369
2.10763	-55.5728
2.11362	-56.0064
2.11965	-55.9794
2.11967	-56.3049
2.12574	-56.2875
2.12575	-56.2686
2.13177	-56.5486
2.13177	-56.3312
2.13778	-56.5221
2.13779	-56.6903
2.14387	-56.9315
2.14387	-56.7258
2.1499	-57.1555
2.14991	-57.1903
2.15594	-57.2528
2.15595	-57.0504
2.16202	-57.1457
2.16204	-57.2661
2.16808	-57.1872
2.16808	-57.4357
2.17409	-57.0387
2.17409	-57.2358
2.18014	-57.0847
2.18015	-57.0393
2.18619	-57.159
2.19229	-57.3637
2.19229	-57.1949
2.1923	-57.3995
2.19831	-57.6678
2.19831	-57.7038
2.20432	-57.9777
2.20434	-57.94
2.21036	-58.0798
2.21645	-58.0435
2.21646	-58.2891
2.22257	-58.1993
2.22259	-58.4409
2.22867	-58.5
2.22867	-58.3693
2.23454	-58.6322
2.23455	-58.5141
2.24045	-58.9086
2.24045	-59.0168
2.24653	-59.4008
2.24653	-59.4276
2.2525	-59.8228
2.25251	-59.8487
2.25813	-60.1623
2.25815	-60.1877
2.26457	-60.3157
2.26459	-60.2899
2.271	-61.0085
2.27103	-60.9749
2.27713	-61.3126
2.28323	-61.3338
2.28324	-61.5518
2.28943	-61.7413
2.28944	-61.7708
2.29561	-61.6617
2.29561	-61.8434
2.29562	-61.5629
2.30159	-61.7196
2.30771	-61.8059
2.30772	-61.6363
2.31374	-61.6542
2.31375	-61.4936
2.31976	-61.3704
2.31977	-61.386
2.32585	-61.5388
2.32586	-61.5138
2.33197	-61.7498
2.33197	-61.7734
2.33805	-61.9476
2.34411	-62.13
2.34411	-62.1473
2.34412	-62.0622
2.35019	-62.0912
2.3502	-62.2826
2.35627	-62.232
2.36239	-62.634
2.3624	-62.7329
2.36857	-62.9481
2.36857	-62.5892
2.3747	-62.9135
2.37473	-63.4622
2.38068	-63.6838
2.38068	-63.6531
2.38693	-63.7739
2.38695	-63.7437
2.39296	-63.971
2.39298	-64.0227
2.39899	-64.1159
2.39901	-64.2622
2.4051	-64.5565
2.40511	-64.5357
2.41127	-64.9617
2.41737	-65.1748
2.41737	-64.8627
2.42351	-65.4087
2.42352	-65.5176
2.42352	-65.0744
2.42963	-65.4751
2.42964	-65.3663
2.43576	-65.7036
2.44183	-65.7722
2.44185	-65.838
2.44792	-65.9747
2.44792	-66.0729
2.45399	-66.0518
2.45401	-66.2347
2.46008	-66.1994
2.46008	-66.383
2.46615	-66.4023
2.46616	-66.304
2.47215	-66.7058
2.47216	-66.735
2.47838	-67.2865
2.47838	-66.9763
2.48464	-67.1421
2.48465	-67.1869
2.49071	-67.1002
2.49073	-67.0005
2.49686	-67.0603
2.49688	-67.131
2.5031	-67.1535

## Sheet: fig1d
	rot(rad)						dotted_line	M/M(2.5T)
energy(eV)	0.24T	0.49T	0.71T	2.0T	2.5T			0.24T	0.49T	0.71T	2.0T
0.0400498	-0.000441269	1.06633e-07	0.000143693	-0.000193453	0.000310217		0.000224309	0.105455	0.38	0.534545	0.927273
0.0401693	-0.000530013	3.78938e-05	0.000210621	-0.000249754	0.000373352		0.000224843
0.0402889	-0.000597755	6.16282e-05	0.000259507	-0.000291001	0.000422408		0.000225377
0.0404084	-0.00062767	6.49405e-05	0.000279203	-0.000306233	0.000444882		0.000225911
0.040528	-0.000612571	4.74781e-05	0.000266826	-0.000291346	0.000436126		0.000226445
0.0406475	-0.000558381	1.50465e-05	0.000228987	-0.000251382	0.000401863		0.000226979
0.0407671	-0.000480757	-2.2978e-05	0.000178595	-0.000197262	0.00035478		0.000227513
0.0408866	-0.000398247	-5.78487e-05	0.000128845	-0.000140624	0.000308193		0.000228047
0.0410062	-0.000325698	-8.41492e-05	8.8862e-05	-8.97302e-05	0.000271233		0.000228581
0.0411257	-0.000271223	-0.000100478	6.21448e-05	-4.84416e-05	0.000247467		0.000229105
0.0412453	-0.000236737	-0.000108373	4.7714e-05	-1.70145e-05	0.000235706		0.000229629
0.0413648	-0.00021917	-0.000111173	4.16956e-05	6.27301e-06	0.000231846		0.000230153
0.0414844	-0.000213254	-0.000112357	3.91309e-05	2.40401e-05	0.000231131		0.000230676
0.0416039	-0.000213484	-0.000114431	3.62091e-05	3.8324e-05	0.000229912		0.0002312
0.0417235	-0.000215635	-0.000118417	3.07819e-05	5.00059e-05	0.000226708		0.000231724
0.041843	-0.000217372	-0.000123585	2.28446e-05	5.86651e-05	0.000222449		0.000232248
0.0419626	-0.000217839	-0.000128835	1.3535e-05	6.34937e-05	0.00021891		0.000232772
0.0420821	-0.000216317	-0.000133067	4.01041e-06	6.41466e-05	0.000217561		0.000233289
0.0422017	-0.000212393	-0.000136021	-5.17692e-06	6.14529e-05	0.000218566		0.000233803
0.0423212	-0.000205208	-0.000137728	-1.41968e-05	5.74386e-05	0.000221203		0.000234316
0.0424408	-0.000195324	-0.000138195	-2.28255e-05	5.44207e-05	0.000224436		0.00023483
0.0425603	-0.000185108	-0.000136309	-2.96356e-05	5.38729e-05	0.000228779		0.000235344
0.0426799	-0.000179405	-0.000129805	-3.12174e-05	5.50457e-05	0.000236589		0.000235857
0.0427994	-0.000184669	-0.000115228	-2.27187e-05	5.49005e-05	0.000251961		0.000236371
0.042919	-0.00020732	-8.95395e-05	1.17137e-06	4.84842e-05	0.000279715		0.000236885
0.0430385	-0.000251936	-5.07443e-05	4.46632e-05	3.02766e-05	0.000323441		0.000237395
0.0431581	-0.000319127	5.79488e-07	0.00010908	-4.11606e-06	0.000384271		0.000237898
0.0432776	-0.000404761	6.06005e-05	0.000191514	-5.61733e-05	0.000459198		0.000238401
0.0433972	-0.000499431	0.000121871	0.00028392	-0.000122611	0.000540292		0.000238904
0.0435167	-0.000589169	0.00017443	0.00037344	-0.000194564	0.000615274		0.000239407
0.0436363	-0.000659515	0.000208449	0.000445052	-0.000258969	0.000670871		0.000239911
0.0437559	-0.00069889	0.000217463	0.000486352	-0.000302594	0.000696348		0.000240414
0.0438754	-0.000702517	0.000200636	0.000491428	-0.000316826	0.000687951		0.000240917
0.043995	-0.000672121	0.00016225	0.000461961	-0.000300466	0.000649079		0.00024142
0.0441145	-0.000614009	0.000109361	0.000404779	-0.000258114	0.00058772		0.000241913
0.0442341	-0.000536069	4.87684e-05	0.000328813	-0.000197291	0.000513212		0.000242405
0.0443536	-0.000445784	-1.4e-05	0.000242535	-0.000125615	0.000433642		0.000242897
0.0444732	-0.000350468	-7.4958e-05	0.000153316	-4.98183e-05	0.00035594		0.00024339
0.0445927	-0.000256934	-0.000131027	6.74814e-05	2.42133e-05	0.000285309		0.000243882
0.0447123	-0.00017167	-0.000179666	-9.39061e-06	9.11904e-05	0.000225555		0.000244374
0.0448318	-0.00010031	-0.000218895	-7.29148e-05	0.000146121	0.000179345		0.000244867
0.0449514	-4.70398e-05	-0.000247147	-0.000119971	0.000185106	0.000147469		0.000245359
0.0450709	-1.38774e-05	-0.000264012	-0.00014925	0.000205694	0.00012943		0.000245845
0.0451905	-5.99189e-07	-0.000270316	-0.000161416	0.000207705	0.00012312		0.000246326
0.04531	-4.90767e-06	-0.000267953	-0.000158758	0.000193507	0.000125941		0.000246807
0.0454296	-2.3952e-05	-0.000259403	-0.000144321	0.000167729	0.000135611		0.000247288
0.0455491	-5.44843e-05	-0.000247251	-0.000121072	0.000136016	0.000150532		0.00024777
0.0456687	-9.4002e-05	-0.000233364	-9.11856e-05	0.000103869	0.000170526		0.000248251
0.0457882	-0.000140638	-0.000218864	-5.56202e-05	7.50694e-05	0.00019612		0.000248732
0.0459078	-0.000192212	-0.000204157	-1.52223e-05	5.14007e-05	0.000227971		0.000249214
0.0460273	-0.000245597	-0.000189757	2.8338e-05	3.31405e-05	0.000265247		0.000249692
0.0461469	-0.00029578	-0.000176847	7.12553e-05	2.02947e-05	0.000304874		0.000250162
0.0462664	-0.000335991	-0.000167608	0.000107243	1.36927e-05	0.000341331		0.000250632
0.046386	-0.000359424	-0.000164395	0.000128541	1.51908e-05	0.00036765		0.000251102
0.0465055	-0.000361778	-0.000169289	0.000128686	2.66667e-05	0.000378103		0.000251572
0.0466251	-0.000343374	-0.000182095	0.000105859	4.84375e-05	0.000370613		0.000252042
0.0467446	-0.000310166	-0.000200513	6.41422e-05	7.798e-05	0.000347862		0.000252512
0.0468642	-0.000271579	-0.000220389	1.229e-05	0.000110596	0.000316863		0.000252982
0.0469837	-0.000236947	-0.00023712	-3.92634e-05	0.000140764	0.000285726		0.000253452
0.0471033	-0.000213253	-0.000247238	-8.17998e-05	0.000164197	0.000261419		0.000253912
0.0472228	-0.000202662	-0.000249278	-0.000110378	0.000178873	0.000247882		0.000254371
0.0473424	-0.000203018	-0.000243967	-0.00012438	0.000185406	0.000245803		0.000254829
0.0474619	-0.000208371	-0.000234215	-0.000127166	0.000186733	0.000252658		0.000255288
0.0475815	-0.000211293	-0.00022415	-0.000124458	0.000187007	0.00026357		0.000255746
0.047701	-0.000205154	-0.000218147	-0.000122432	0.000190202	0.000272944		0.000256205
0.0478206	-0.000186999	-0.000219047	-0.000125347	0.000198257	0.000276524		0.000256663
0.0479401	-0.000158671	-0.000227242	-0.000134246	0.000210713	0.000272675		0.000257122
0.0480597	-0.000126462	-0.00024008	-0.000146467	0.000224708	0.000263281		0.000257574
0.0481793	-9.94165e-05	-0.000252723	-0.000156852	0.000236226	0.000253137		0.000258021
0.0482988	-8.68111e-05	-0.000259418	-0.000159509	0.000241267	0.000248491		0.000258468
0.0484184	-9.57469e-05	-0.000254754	-0.000149153	0.00023703	0.00025533		0.000258914
0.0485379	-0.000129556	-0.000235289	-0.000122697	0.000221864	0.00027812		0.000259361
0.0486575	-0.000186895	-0.000200466	-7.99118e-05	0.000195943	0.000318139		0.000259808
0.048777	-0.000261681	-0.000153231	-2.37981e-05	0.00016083	0.000372651		0.000260254
0.0488966	-0.00034312	-0.000100442	3.8907e-05	0.000120009	0.000434581		0.000260701
0.0490161	-0.00041756	-5.18085e-05	9.83586e-05	7.88219e-05	0.000492835		0.000261146
0.0491357	-0.00047107	-1.77234e-05	0.000143504	4.41524e-05	0.000534566		0.000261581
0.0492552	-0.000492901	-6.38822e-06	0.000164459	2.25702e-05	0.000549154		0.000262016
0.0493748	-0.000478712	-2.05249e-05	0.000156031	1.84876e-05	0.000531628		0.00026245
0.0494943	-0.000431559	-5.6807e-05	0.000119478	3.21901e-05	0.000484807		0.000262885
0.0496139	-0.000360744	-0.00010704	6.20573e-05	5.98288e-05	0.000418089		0.00026332
0.0497334	-0.000278539	-0.00016131	-5.65283e-06	9.52233e-05	0.000343624		0.000263754
0.049853	-0.000196507	-0.00021119	-7.28561e-05	0.000131638	0.000272519		0.000264189
0.0499725	-0.000123714	-0.000251256	-0.000131029	0.000164102	0.000212805		0.000264624
0.0500921	-6.53913e-05	-0.000279469	-0.000175001	0.000189937	0.000168386		0.000265049
0.0502116	-2.34151e-05	-0.000296443	-0.000203269	0.000208895	0.000139706		0.000265471
0.0503312	3.48708e-06	-0.000304385	-0.000217459	0.000222552	0.000124695		0.000265894
0.0504507	1.84701e-05	-0.000305999	-0.000221186	0.000233621	0.000119592		0.000266316
0.0505703	2.52361e-05	-0.000303532	-0.00021896	0.000244503	0.000120507		0.000266739
0.0506898	2.7078e-05	-0.000298175	-0.000214309	0.000256466	0.000124474		0.000267161
0.0508094	2.50792e-05	-0.000289717	-0.000208766	0.000268681	0.000130239		0.000267583
0.0509289	1.79432e-05	-0.000276815	-0.000201234	0.000278465	0.000138912		0.000268006
0.0510485	2.54126e-06	-0.000257696	-0.000188585	0.000281888	0.000153214		0.000268423
0.051168	-2.52889e-05	-0.00023081	-0.000166779	0.000274849	0.000176681		0.000268833
0.0512876	-6.85836e-05	-0.000195513	-0.000132643	0.000254132	0.000212198		0.000269243
0.0514072	-0.000127656	-0.000152815	-8.52703e-05	0.000218253	0.000260497		0.000269653
0.0515267	-0.000198938	-0.000105513	-2.72413e-05	0.00016832	0.000319154		0.000270063
0.0516463	-0.000274383	-5.85319e-05	3.51147e-05	0.000108409	0.000382008		0.000270473
0.0517658	-0.000342978	-1.82486e-05	9.23493e-05	4.59462e-05	0.000439502		0.000270883
0.0518854	-0.000392639	8.94243e-06	0.000134257	-9.33014e-06	0.000480785		0.000271293
0.0520049	-0.000414245	1.80443e-05	0.000152749	-4.73584e-05	0.000496913		0.000271702
0.0521245	-0.000404699	7.54476e-06	0.000144814	-6.07227e-05	0.000484147		0.000272099
0.052244	-0.00036767	-2.03017e-05	0.000113222	-4.68372e-05	0.000445232		0.000272496
0.0523636	-0.000311929	-6.00803e-05	6.55362e-05	-8.44465e-06	0.000387972		0.000272893
0.0524831	-0.000248186	-0.000105464	1.07996e-05	4.78133e-05	0.000322409		0.000273291
0.0526027	-0.000186132	-0.000150418	-4.28228e-05	0.000113315	0.000257398		0.000273688
0.0527222	-0.000132337	-0.000190815	-8.97137e-05	0.00017942	0.000199386		0.000274085
0.0528418	-9.00262e-05	-0.000224519	-0.000127068	0.000238459	0.000151668		0.000274482
0.0529613	-5.9681e-05	-0.000251203	-0.000154414	0.000284629	0.000115015		0.000274879
0.0530809	-3.99842e-05	-0.000271724	-0.000172748	0.000314376	8.87657e-05		0.000275268
0.0532004	-2.89244e-05	-0.000287491	-0.000183611	0.000326797	7.15094e-05		0.000275652
0.05332	-2.4131e-05	-0.000299708	-0.000188758	0.000323758	6.18841e-05		0.000276036
0.0534395	-2.3498e-05	-0.000308958	-0.000189703	0.000309083	5.88781e-05		0.00027642
0.0535591	-2.54098e-05	-0.000315262	-0.000187735	0.000287712	6.1238e-05		0.000276804
0.0536786	-2.8549e-05	-0.000317983	-0.000184309	0.00026448	6.78352e-05		0.000277189
0.0537982	-3.2295e-05	-0.00031655	-0.000180543	0.000243022	7.71251e-05		0.000277573
0.0539177	-3.60033e-05	-0.000310892	-0.000177183	0.000225362	8.76062e-05		0.000277957
0.0540373	-3.99544e-05	-0.00030147	-0.000174574	0.000211751	9.77455e-05		0.000278337
0.0541568	-4.45304e-05	-0.000289481	-0.00017213	0.000201143	0.000107201		0.000278708
0.0542764	-5.02319e-05	-0.000276513	-0.000168522	0.000191709	0.000116262		0.000279079
0.0543959	-5.70664e-05	-0.000264142	-0.00016215	0.000181663	0.000126446		0.00027945
0.0545155	-6.45258e-05	-0.000253544	-0.000151714	0.000169854	0.000139624		0.000279821
0.054635	-7.1473e-05	-0.000245496	-0.000136929	0.000156104	0.00015713		0.000280191
0.0547546	-7.63425e-05	-0.000239965	-0.000118765	0.000141353	0.000179148		0.000280562
0.0548741	-7.77713e-05	-0.000236431	-9.96655e-05	0.000127528	0.000203842		0.000280933
0.0549937	-7.49959e-05	-0.00023427	-8.28164e-05	0.000117298	0.000227941		0.000281304
0.0551132	-6.81022e-05	-0.000232413	-7.13795e-05	0.000113158	0.000247094		0.000281662
0.0552328	-5.81202e-05	-0.000229753	-6.71457e-05	0.000117072	0.00025754		0.00028202
0.0553523	-4.7249e-05	-0.00022553	-7.04163e-05	0.000129325	0.000257031		0.000282377
0.0554719	-3.77451e-05	-0.000219118	-7.92758e-05	0.000147968	0.000246172		0.000282735
0.0555914	-3.23206e-05	-0.00021047	-9.05818e-05	0.000168949	0.000228029		0.000283092
0.055711	-3.34738e-05	-0.000199879	-0.000100379	0.0001864	0.000208085		0.00028345
0.0558306	-4.32554e-05	-0.000188038	-0.00010494	0.000193619	0.000192585		0.000283807
0.0559501	-6.27454e-05	-0.000176056	-0.000101773	0.000184953	0.000187147		0.000284164
0.0560697	-9.12726e-05	-0.000164901	-8.98906e-05	0.000157029	0.000195576		0.000284514
0.0561892	-0.000126298	-0.000155329	-7.04415e-05	0.000110754	0.000218484		0.000284858
0.0563088	-0.000162979	-0.000147813	-4.66153e-05	5.19709e-05	0.000253383		0.000285201
0.0564283	-0.000195076	-0.000142775	-2.32502e-05	-8.90592e-06	0.000294806		0.000285545
0.0565479	-0.000216823	-0.000140583	-6.0179e-06	-5.84137e-05	0.000335713		0.000285889
0.0566674	-0.000224064	-0.000141983	0	-8.32634e-05	0.000369195		0.000286232
0.056787	-0.000216783	-0.000148199	-8.41744e-06	-7.3983e-05	0.000390215		0.000286576
0.0569065	-0.000198719	-0.000160399	-3.13854e-05	-2.80879e-05	0.000396512		0.00028692
0.0570261	-0.00017601	-0.000178718	-6.52654e-05	4.85423e-05	0.000389373		0.00028726
0.0571456	-0.000155392	-0.000202486	-0.000103739	0.000143594	0.000372711		0.00028759
0.0572652	-0.000141087	-0.00022917	-0.000139379	0.000241769	0.000351585		0.00028792
0.0573847	-0.000133932	-0.000254937	-0.0001656	0.000329279	0.000330953		0.00028825
0.0575043	-0.00013139	-0.000276291	-0.000178295	0.000396125	0.000314576		0.000288579
0.0576238	-0.000130082	-0.000289823	-0.000176113	0.000437	0.000304831		0.000288909
0.0577434	-0.000127146	-0.000293644	-0.00016007	0.000450343	0.000302748		0.000289239
0.0578629	-0.000122105	-0.000288011	-0.000133106	0.000437634	0.000308334		0.000289568
0.0579825	-0.000117082	-0.000274743	-9.88432e-05	0.000402253	0.000320429		0.000289898
0.058102	-0.000114834	-0.000257307	-6.15492e-05	0.000349315	0.000337274		0.000290216
0.0582216	-0.000118264	-0.00023967	-2.52298e-05	0.000285583	0.000355701		0.000290531
0.0583411	-0.000127768	-0.000225138	6.21483e-06	0.000219414	0.000372769		0.000290847
0.0584607	-0.000140929	-0.00021601	2.96256e-05	0.000159957	0.000385543		0.000291162
0.0585802	-0.000153639	-0.000212681	4.24081e-05	0.000115882	0.000393175		0.000291478
0.0586998	-0.000160667	-0.000214181	4.33797e-05	9.35539e-05	0.000396355		0.000291793
0.0588193	-0.000158492	-0.000218944	3.31324e-05	9.5072e-05	0.000398077		0.000292109
0.0589389	-0.000146305	-0.000224784	1.43091e-05	0.000117539	0.000402151		0.000292424
0.0590584	-0.000126718	-0.000230581	-8.89094e-06	0.000153433	0.000412322		0.000292733
0.059178	-0.000103876	-0.000235567	-3.17145e-05	0.000192994	0.000429857		0.000293034
0.0592976	-8.28717e-05	-0.000239753	-5.02451e-05	0.000226831	0.000453258		0.000293335
0.0594171	-6.78046e-05	-0.000243571	-6.24526e-05	0.000248659	0.000477908		0.000293636
0.0595366	-6.06356e-05	-0.00024765	-6.84957e-05	0.000256448	0.000497703		0.000293937
0.0596562	-6.15781e-05	-0.000252423	-7.05923e-05	0.000252563	0.000506314		0.000294238
0.0597758	-6.83772e-05	-0.000258109	-7.18612e-05	0.000242113	0.000499669		0.000294539
0.0598953	-7.87985e-05	-0.000264511	-7.44992e-05	0.000230886	0.000477269		0.00029484
0.0600149	-8.93182e-05	-0.000271158	-7.92285e-05	0.000222937	0.000442386		0.000295139
0.0601344	-9.76618e-05	-0.000277185	-8.45736e-05	0.000219545	0.000401835		0.000295426
0.060254	-0.000102564	-0.000281334	-8.76546e-05	0.000219274	0.000363172		0.000295712
0.0603735	-0.000104021	-0.000282675	-8.61447e-05	0.000219726	0.000332816		0.000295998
0.0604931	-0.000103357	-0.000280189	-7.8955e-05	0.000219585	0.000313579		0.000296285
0.0606126	-0.00010266	-0.000273949	-6.78059e-05	0.000219932	0.000305109		0.000296571
0.0607322	-0.000104699	-0.000264896	-5.64095e-05	0.000224016	0.000303407		0.000296858
0.0608517	-0.000110837	-0.000254608	-4.89348e-05	0.000235837	0.000303418		0.000297144
0.0609713	-0.000121194	-0.000245531	-4.90695e-05	0.000258081	0.000300003		0.000297431
0.0610908	-0.000134577	-0.000239931	-5.7652e-05	0.000290503	0.00029055		0.000297706
0.0612104	-0.000148512	-0.000238424	-7.22299e-05	0.000328806	0.000275529		0.000297978
0.0613299	-0.000159956	-0.000241188	-8.81398e-05	0.000366161	0.000258015		0.00029825
0.0614495	-0.000167596	-0.000246028	-9.99292e-05	0.000395421	0.00024329		0.000298522
0.061569	-0.000171331	-0.000250467	-0.000102953	0.000411032	0.000237044		0.000298794
0.0616886	-0.000172845	-0.000251781	-9.49041e-05	0.000410942	0.000243916		0.000299066
0.0618081	-0.000174153	-0.000248884	-7.68004e-05	0.00039652	0.000266068		0.000299338
0.0619277	-0.000176557	-0.000241472	-5.23344e-05	0.000372289	0.00030238		0.00029961
0.0620472	-0.000179469	-0.000231099	-2.63053e-05	0.00034351	0.000349104		0.000299876
0.0621668	-0.000180911	-0.00021982	-4.23863e-06	0.000314999	0.000400422		0.000300134
0.0622863	-0.00017779	-0.000209352	9.91705e-06	0.000289839	0.000449718		0.000300392
0.0624059	-0.000167351	-0.00020089	1.35366e-05	0.000269392	0.000491082		0.00030065
0.0625254	-0.00014944	-0.000194631	6.34175e-06	0.00025392	0.000520489		0.000300908
0.062645	-0.000125668	-0.000190225	-1.05429e-05	0.00024377	0.000535807		0.000301165
0.0627645	-9.99648e-05	-0.000187625	-3.46461e-05	0.000239857	0.000536927		0.000301423
0.0628841	-7.68239e-05	-0.000187364	-6.2714e-05	0.000243657	0.000525256		0.000301681
0.0630036	-6.0018e-05	-0.000190124	-9.07759e-05	0.000256731	0.000503199		0.000301938
0.0631232	-5.18837e-05	-0.000196761	-0.000114729	0.000279512	0.000473768		0.000302182
0.0632428	-5.33341e-05	-0.000206917	-0.00013102	0.000310892	0.000440393		0.000302426
0.0633623	-6.40408e-05	-0.000218846	-0.000137089	0.000347858	0.000406498		0.00030267
0.0634819	-8.37552e-05	-0.000229292	-0.000131848	0.000386134	0.000375775		0.000302913
0.0636014	-0.000112247	-0.000234682	-0.00011607	0.000421031	0.000351343		0.000303157
0.063721	-0.000148281	-0.000232583	-9.26844e-05	0.000448593	0.000335957		0.000303401
0.0638405	-0.000189785	-0.000222882	-6.60754e-05	0.000466693	0.000330756		0.000303645
0.0639601	-0.000232668	-0.000208235	-4.08067e-05	0.000475254	0.000335993		0.000303889
0.0640796	-0.00027152	-0.000193408	-2.08806e-05	0.000475919	0.000350619		0.000304123
0.0641992	-0.000300194	-0.000183175	-8.30729e-06	0.000471173	0.000372283		0.000304353
0.0643187	-0.000314753	-0.000180731	-3.25134e-06	0.000463052	0.000398593		0.000304583
0.0644383	-0.000313391	-0.000186364	-4.0865e-06	0.000452759	0.000426715		0.000304813
0.0645578	-0.000298696	-0.00019731	-8.36964e-06	0.000439986	0.000453948		0.000305043
0.0646774	-0.000275522	-0.000208989	-1.38541e-05	0.000423676	0.000477402		0.000305273
0.0647969	-0.000250509	-0.00021701	-1.91087e-05	0.000402684	0.000494189		0.000305503
0.0649165	-0.000229584	-0.000218795	-2.39351e-05	0.000376927	0.000501679		0.000305733
0.065036	-0.00021577	-0.000214849	-2.92114e-05	0.000347652	0.000497933		0.000305959
0.0651556	-0.000209759	-0.000207989	-3.61779e-05	0.000318095	0.000482842		0.000306175
0.0652751	-0.000209189	-0.000202712	-4.59507e-05	0.000292705	0.000457813		0.000306392
0.0653947	-0.000210393	-0.000203028	-5.87291e-05	0.000276144	0.00042646		0.000306608
0.0655142	-0.000210745	-0.000210559	-7.33046e-05	0.000271821	0.000393474		0.000306825
0.0656338	-0.000208637	-0.000224074	-8.74859e-05	0.000280732	0.000363669		0.000307041
0.0657533	-0.000204217	-0.000239783	-9.86767e-05	0.000300739	0.000340229		0.000307258
0.0658729	-0.000198296	-0.000253637	-0.000105021	0.000327474	0.000324127		0.000307474
0.0659924	-0.000190993	-0.000262503	-0.00010609	0.000354896	0.000314413		0.00030769
0.066112	-0.000181812	-0.000266438	-0.000103087	0.000377283	0.000308106		0.000307894
0.0662315	-0.000169001	-0.000267707	-9.86223e-05	0.000389991	0.000302217		0.000308097
0.0663511	-0.000150792	-0.000270583	-9.58394e-05	0.000390835	0.000294925		0.0003083
0.0664706	-0.000126904	-0.000279219	-9.74118e-05	0.000380055	0.000285287		0.000308503
0.0665902	-9.84732e-05	-0.000296207	-0.000104497	0.000360248	0.000274264		0.000308706
0.0667097	-6.92903e-05	-0.000321638	-0.000116381	0.000335494	0.000263504		0.000308909
0.0668293	-4.28255e-05	-0.000352669	-0.000130433	0.000310835	0.000254179		0.000309113
0.0669488	-2.24073e-05	-0.00038509	-0.000142867	0.000290991	0.000246731		0.000309316
0.0670684	-9.2369e-06	-0.000413877	-0.000150033	0.000279725	0.000240882		0.000309511
0.0671879	-2.36133e-06	-0.000434986	-0.000149273	0.000279175	0.000235608		0.000309701
0.0673075	4.94876e-07	-0.000445057	-0.00013957	0.000289088	0.000230338		0.000309891
0.067427	1.33554e-06	-0.000442434	-0.000122172	0.00030659	0.000225794		0.000310081
0.0675466	1.18149e-06	-0.000426901	-9.94308e-05	0.000326592	0.000223763		0.000310271
0.0676662	-6.81955e-07	-0.000399067	-7.50094e-05	0.000342002	0.000226078		0.000310461
0.0677857	-6.28097e-06	-0.000361158	-5.30191e-05	0.000346099	0.000234987		0.00031065
0.0679053	-1.70133e-05	-0.000316719	-3.66676e-05	0.000334243	0.000251003		0.00031084
0.0680248	-3.37957e-05	-0.000270437	-2.88525e-05	0.0003056	0.000273816		0.000311027
0.0681444	-5.47529e-05	-0.000227102	-3.06093e-05	0.00026441	0.00030141		0.000311204
0.0682639	-7.73247e-05	-0.000190993	-4.21976e-05	0.00021892	0.000332018		0.000311381
0.0683835	-9.76014e-05	-0.000164515	-6.207e-05	0.000179818	0.000363731		0.000311558
0.068503	-0.000112529	-0.000146924	-8.76439e-05	0.000156856	0.000395368		0.000311735
0.0686226	-0.000119861	-0.000135371	-0.000115305	0.000156041	0.000425843		0.000311912
0.0687421	-0.00011885	-0.000125133	-0.000141449	0.000177535	0.000454131		0.000312089
0.0688617	-0.000110305	-0.000111909	-0.0001632	0.000215742	0.000478207		0.000312266
0.0689812	-9.59869e-05	-9.29199e-05	-0.00017901	0.000261147	0.00049554		0.000312443
0.0691008	-7.78e-05	-6.8356e-05	-0.000189044	0.000302964	0.000503347		0.000312609
0.0692203	-5.85699e-05	-4.10224e-05	-0.000195112	0.000332545	0.000499362		0.000312773
0.0693399	-4.19291e-05	-1.57808e-05	-0.000199945	0.00034532	0.000483053		0.000312938
0.0694594	-3.11066e-05	3.00085e-06	-0.000205729	0.000341638	0.000455763		0.000313102
0.069579	-2.91144e-05	1.18717e-05	-0.000213556	0.000325744	0.00042055		0.000313266
0.0696985	-3.76182e-05	9.72259e-06	-0.000223039	0.000303922	0.000381789		0.00031343
0.0698181	-5.61166e-05	-2.34419e-06	-0.000231917	0.000282541	0.000343947		0.000313594
0.0699376	-8.12447e-05	-2.22406e-05	-0.000237205	0.000266305	0.00031078		0.000313759
0.0700572	-0.000107387	-4.6852e-05	-0.000236129	0.000258821	0.000284494		0.000313917
0.0701767	-0.000128773	-7.35028e-05	-0.00022762	0.000262291	0.000266251		0.000314069
0.0702963	-0.000139448	-9.9427e-05	-0.000211796	0.000278856	0.00025644		0.00031422
0.0704158	-0.000137351	-0.000122026	-0.00019093	0.000310371	0.000254834		0.000314372
0.0705354	-0.000122339	-0.000138164	-0.00016867	0.000358042	0.000260828		0.000314524
0.0706549	-9.84402e-05	-0.000145309	-0.000148102	0.000420947	0.000273792		0.000314675
0.0707745	-7.09493e-05	-0.000141209	-0.000132098	0.000494992	0.00029212		0.000314827
0.0708941	-4.60352e-05	-0.000126043	-0.000122148	0.000572282	0.0003138		0.000314979
0.0710136	-2.76971e-05	-0.000102131	-0.000118576	0.000642058	0.000335239		0.000315129
0.0711332	-1.89672e-05	-7.4096e-05	-0.000120528	0.00069234	0.00035283		0.000315268
0.0712527	-2.03323e-05	-4.85791e-05	-0.000126488	0.000712892	0.000362735		0.000315408
0.0713723	-3.06486e-05	-3.20879e-05	-0.000134501	0.000697765	0.000361725		0.000315547
0.0714918	-4.74908e-05	-2.98754e-05	-0.000142001	0.000647839	0.000349064		0.000315687
0.0716113	-6.82496e-05	-4.41318e-05	-0.000146849	0.000570229	0.00032631		0.000315826
0.0717309	-9.01488e-05	-7.37887e-05	-0.000146458	0.000477348	0.000297407		0.000315965
0.0718505	-0.000110891	-0.000115154	-0.000139839	0.000383111	0.000268676		0.000316105
0.07197	-0.000129061	-0.000162374	-0.000126542	0.000299903	0.000246826		0.000316244
0.0720896	-0.000143227	-0.000209266	-0.000107879	0.000235429	0.000237659		0.000316374
0.0722091	-0.000152987	-0.000249785	-8.61209e-05	0.000191713	0.000244383		0.000316502
0.0723287	-0.000157568	-0.000278906	-6.43121e-05	0.000165438	0.000266499		0.000316629
0.0724482	-0.000156369	-0.000293181	-4.52525e-05	0.000149847	0.000299831		0.000316756
0.0725678	-0.000149201	-0.000290719	-3.09331e-05	0.000137878	0.000337412		0.000316883
0.0726873	-0.000135847	-0.000270872	-2.23321e-05	0.000124765	0.000371863		0.000317011
0.0728069	-0.000118479	-0.000234733	-1.88986e-05	0.000109383	0.000397872		0.000317138
0.0729264	-0.000100523	-0.000185221	-2.03062e-05	9.44175e-05	0.000413423		0.000317265
0.073046	-8.67576e-05	-0.000126917	-2.61078e-05	8.47371e-05	0.000420698		0.000317388
0.0731655	-8.30141e-05	-6.61396e-05	-3.66504e-05	8.53073e-05	0.000424951		0.000317503
0.0732851	-9.34237e-05	-9.15818e-06	-5.26511e-05	9.91507e-05	0.000432531		0.000317619
0.0734046	-0.00011904	3.73494e-05	-7.43753e-05	0.000125877	0.000448196		0.000317734
0.0735242	-0.000156879	6.86375e-05	-0.000101175	0.00016282	0.000473028		0.00031785
0.0736437	-0.000200282	8.15388e-05	-0.000130532	0.000206128	0.000504001		0.000317965
0.0737633	-0.000239644	7.62096e-05	-0.000158363	0.000253304	0.000534719		0.00031808
0.0738828	-0.000266807	5.438e-05	-0.000179337	0.000303395	0.000557566		0.000318196
0.0740024	-0.000276506	1.97024e-05	-0.000189084	0.000357655	0.000566173		0.000318311
0.0741219	-0.000268246	-2.26836e-05	-0.000185118	0.000417057	0.000557587		0.000318415
0.0742415	-0.000245876	-6.82414e-05	-0.000167792	0.000480348	0.000532691		0.000318518
0.074361	-0.000215751	-0.000111611	-0.000140974	0.000542309	0.000495848		0.000318622
0.0744806	-0.000183401	-0.000148935	-0.000110698	0.000593735	0.000453569		0.000318726
0.0746001	-0.000150891	-0.000178071	-8.33655e-05	0.000623848	0.000412646		0.00031883
0.0747197	-0.000115987	-0.000199451	-6.40207e-05	0.000624372	0.000378604		0.000318933
0.0748392	-7.36402e-05	-0.000216501	-5.45565e-05	0.000593311	0.000355014		0.000319037
0.0749588	-1.95395e-05	-0.000235772	-5.37211e-05	0.000536814	0.000343426		0.000319141
0.0750784	4.62414e-05	-0.000265186	-5.82838e-05	0.000468074	0.000343552		0.000319237
0.0751979	0.000116569	-0.000311908	-6.47887e-05	0.000402915	0.000353659		0.000319329
0.0753175	0.00017831	-0.000379632	-7.15986e-05	0.00035412	0.000370028		0.000319421
0.075437	0.000215946	-0.000466004	-7.96152e-05	0.000326482	0.000386861		0.000319514
0.0755566	0.00021713	-0.000562177	-9.17909e-05	0.000314997	0.000396887		0.000319606
0.0756761	0.000177219	-0.000654579	-0.000111814	0.000307319	0.000392444		0.000319698
0.0757957	0.000101361	-0.000728753	-0.000142147	0.000289318	0.000368078		0.00031979
0.0759152	2.12688e-06	-0.000773966	-0.000182974	0.000250977	0.000322137		0.000319883
0.0760348	-0.000103714	-0.000785894	-0.000232088	0.000190254	0.000258128		0.000319972
0.0761543	-0.000199679	-0.000767911	-0.000285327	0.000113488	0.000184054		0.000320053
0.0762739	-0.000272303	-0.000729008	-0.000337617	3.27521e-05	0.000110392		0.000320134
0.0763934	-0.000312045	-0.000680914	-0.000383415	-3.83812e-05	4.71962e-05		0.000320215
0.076513	-0.000314154	-0.000633777	-0.000417282	-8.89244e-05	1.47876e-06		0.000320296
0.0766325	-0.000278672	-0.000593069	-0.000434102	-0.000113771	-2.46944e-05		0.000320377
0.0767521	-0.000210802	-0.000558574	-0.000430079	-0.000113448	-3.39617e-05		0.000320458
0.0768716	-0.000121485	-0.000525733	-0.000403905	-9.31674e-05	-3.16619e-05		0.000320539
0.0769912	-2.57814e-05	-0.000488983	-0.000357682	-6.00721e-05	-2.32224e-05		0.00032062
0.0771107	5.98529e-05	-0.000445132	-0.000297783	-2.06893e-05	-1.12057e-05		0.000320691
0.0772303	0.000122606	-0.000394853	-0.000233575	2.04344e-05	5.28194e-06		0.000320761
0.0773498	0.000156465	-0.000342421	-0.000175161	6.09107e-05	2.95447e-05		0.000320831
0.0774694	0.000163744	-0.000292982	-0.000130438	0.000100032	6.47757e-05		0.0003209
0.0775889	0.000153388	-0.000250559	-0.000103209	0.000137889	0.00011172		0.00032097
0.0777085	0.000136646	-0.000216871	-9.24707e-05	0.00017501	0.000167779		0.00032104
0.077828	0.000123581	-0.000191996	-9.36805e-05	0.00021208	0.000226964		0.00032111
0.0779476	0.000119819	-0.000175443	-0.000100716	0.000249738	0.000281378		0.00032118
0.0780671	0.000126182	-0.000167086	-0.000107953	0.000288555	0.000322697		0.000321244
0.0781867	0.000139556	-0.000168155	-0.000111939	0.000328742	0.000343511		0.000321303
0.0783062	0.000154952	-0.000179502	-0.00011188	0.000369803	0.000338785		0.000321363
0.0784258	0.000168035	-0.000202028	-0.000109728	0.000410787	0.000306132		0.000321422
0.0785454	0.000176638	-0.000234282	-0.000108634	0.000449813	0.000246624		0.000321481
0.0786649	0.000181903	-0.000271966	-0.000111694	0.00048403	0.000164562		0.00032154
0.0787844	0.000187466	-0.00030888	-0.00012112	0.000510212	6.63451e-05		0.000321599
0.078904	0.000197972	-0.000338382	-0.000136243	0.000524456	-4.06837e-05		0.000321658
0.100423	-0.000321924	-0.000374123	-0.000277349	0.000132367	0.000291977		0.000291977
0.10138	-0.000318028	-0.00037053	-0.00027681	0.000133046	0.000289939		0.000289939
0.102336	-0.000306735	-0.000360226	-0.000275084	0.000135054	0.000284086		0.000284086
0.103292	-0.00028917	-0.000344533	-0.000271874	0.000138319	0.000275155		0.000275155
0.104249	-0.000267029	-0.000325345	-0.000266771	0.000142744	0.000264229		0.000264229
0.105205	-0.000242329	-0.000304736	-0.000259365	0.000148242	0.000252555		0.000252555
0.106162	-0.000217108	-0.000284561	-0.000249354	0.000154766	0.000241353		0.000241353
0.107118	-0.000193128	-0.000266126	-0.000236642	0.000162321	0.000231657		0.000231657
0.108075	-0.000171629	-0.000250012	-0.000221391	0.000170955	0.000224205		0.000224205
0.109031	-0.000153196	-0.000236066	-0.00020402	0.000180713	0.000219405		0.000219405
0.109987	-0.000137764	-0.000223577	-0.000185164	0.000191576	0.000217342		0.000217342
0.110944	-0.000124752	-0.000211547	-0.000165593	0.000203386	0.000217829		0.000217829
0.1119	-0.000113302	-0.000199019	-0.00014612	0.000215795	0.000220485		0.000220485
0.112857	-0.000102541	-0.000185374	-0.000127525	0.000228259	0.000224797		0.000224797
0.113813	-9.18089e-05	-0.000170516	-0.000110482	0.000240074	0.000230191		0.000230191
0.114769	-8.07905e-05	-0.000154939	-9.55269e-05	0.000250476	0.00023608		0.00023608
0.115726	-6.95313e-05	-0.000139632	-8.30337e-05	0.000258752	0.000241913		0.000241913
0.116682	-5.83527e-05	-0.000125881	-7.32057e-05	0.000264356	0.0002472		0.0002472
0.117639	-4.77086e-05	-0.000115001	-6.6074e-05	0.000266974	0.000251532		0.000251532
0.118595	-3.80364e-05	-0.000108059	-6.15041e-05	0.000266542	0.000254592		0.000254592
0.119551	-2.96482e-05	-0.000105659	-5.92141e-05	0.000263205	0.000256153		0.000256153
0.120508	-2.26857e-05	-0.00010782	-5.88124e-05	0.000257253	0.000256072		0.000256072
0.121464	-1.71388e-05	-0.000113971	-5.98543e-05	0.000249043	0.000254291		0.000254291
0.122421	-1.29073e-05	-0.00012306	-6.19135e-05	0.000238966	0.000250837		0.000250837
0.123377	-9.8768e-06	-0.000133736	-6.46518e-05	0.00022743	0.000245844		0.000245844
0.124334	-7.98e-06	-0.00014457	-6.78713e-05	0.000214888	0.000239561		0.000239561
0.12529	-7.22615e-06	-0.000154257	-7.1531e-05	0.000201873	0.000232375		0.000232375
0.126246	-7.69196e-06	-0.00016177	-7.57233e-05	0.00018901	0.000224804		0.000224804
0.127203	-9.48014e-06	-0.000166438	-8.0614e-05	0.000177	0.000217471		0.000217471
0.128159	-1.26592e-05	-0.000167954	-8.63624e-05	0.000166567	0.000211048		0.000211048
0.129116	-1.72019e-05	-0.000166322	-9.30433e-05	0.000158367	0.00020618		0.00020618
0.130072	-2.29385e-05	-0.000161782	-0.000100591	0.000152903	0.0002034		0.0002034
0.131028	-2.95379e-05	-0.000154738	-0.00010878	0.000150453	0.00020305		0.00020305
0.131985	-3.65235e-05	-0.000145702	-0.000117235	0.00015104	0.000205226		0.000205226
0.132941	-4.33209e-05	-0.000135267	-0.000125484	0.00015444	0.000209769		0.000209769
0.133898	-4.93319e-05	-0.000124093	-0.000133008	0.000160236	0.000216292		0.000216292
0.134854	-5.40195e-05	-0.000112886	-0.000139308	0.000167893	0.00022424		0.00022424
0.13581	-5.69879e-05	-0.000102359	-0.000143951	0.00017684	0.000232981		0.000232981
0.136767	-5.80421e-05	-9.31714e-05	-0.000146601	0.000186535	0.00024189		0.00024189
0.137723	-5.72131e-05	-8.58467e-05	-0.000147038	0.000196515	0.000250425		0.000250425
0.13868	-5.47466e-05	-8.07032e-05	-0.000145165	0.00020641	0.00025817		0.00025817
0.139636	-5.10538e-05	-7.78077e-05	-0.000141003	0.000215939	0.000264852		0.000264852
0.140593	-4.66369e-05	-7.69736e-05	-0.000134689	0.000224878	0.000270326		0.000270326
0.141549	-4.20039e-05	-7.78052e-05	-0.000126479	0.000233027	0.000274553		0.000274553
0.142505	-3.75897e-05	-7.9775e-05	-0.000116739	0.000240177	0.000277571		0.000277571
0.143462	-3.37007e-05	-8.23166e-05	-0.000105936	0.000246091	0.000279475		0.000279475
0.144418	-3.04921e-05	-8.49093e-05	-9.46214e-05	0.000250506	0.000280414		0.000280414
0.145375	-2.79822e-05	-8.71398e-05	-8.33957e-05	0.000253169	0.000280591		0.000280591
0.146331	-2.60955e-05	-8.8731e-05	-7.28617e-05	0.00025388	0.000280262		0.000280262
0.147287	-2.47214e-05	-8.95418e-05	-6.35701e-05	0.000252552	0.000279724		0.000279724
0.148244	-2.37712e-05	-8.95421e-05	-5.59652e-05	0.000249255	0.000279287		0.000279287
0.1492	-2.3216e-05	-8.87769e-05	-5.03399e-05	0.00024423	0.000279222		0.000279222
0.150157	-2.30949e-05	-8.7328e-05	-4.68097e-05	0.00023787	0.000279709		0.000279709
0.151113	-2.34927e-05	-8.52832e-05	-4.5309e-05	0.000230663	0.000280781		0.000280781
0.152069	-2.44959e-05	-8.27177e-05	-4.5608e-05	0.000223108	0.000282293		0.000282293
0.153026	-2.61402e-05	-7.96905e-05	-4.73448e-05	0.000215648	0.000283929		0.000283929
0.153982	-2.83697e-05	-7.62526e-05	-5.00661e-05	0.000208604	0.000285239		0.000285239
0.154939	-3.10198e-05	-7.24616e-05	-5.32693e-05	0.00020216	0.000285712		0.000285712
0.155895	-3.38302e-05	-6.83969e-05	-5.64429e-05	0.000196377	0.000284868		0.000284868
0.156852	-3.64845e-05	-6.41672e-05	-5.91052e-05	0.000191237	0.00028235		0.00028235
0.157808	-3.86651e-05	-5.99087e-05	-6.08406e-05	0.000186688	0.000277991		0.000277991
0.158764	-4.0108e-05	-5.57727e-05	-6.13347e-05	0.000182692	0.00027185		0.00027185
0.159721	-4.06429e-05	-5.19049e-05	-6.04036e-05	0.000179239	0.000264208		0.000264208
0.160677	-4.02115e-05	-4.8424e-05	-5.8013e-05	0.000176351	0.000255526		0.000255526
0.161634	-3.88622e-05	-4.54022e-05	-5.42786e-05	0.000174068	0.00024638		0.00024638
0.16259	-3.67274e-05	-4.28531e-05	-4.94455e-05	0.000172426	0.000237383		0.000237383
0.163546	-3.39944e-05	-4.07278e-05	-4.38456e-05	0.000171446	0.000229108		0.000229108
0.164503	-3.08782e-05	-3.89203e-05	-3.78408e-05	0.000171131	0.000222021		0.000222021
0.165459	-2.76019e-05	-3.72783e-05	-3.17647e-05	0.000171469	0.000216442		0.000216442
0.166416	-2.4386e-05	-3.56196e-05	-2.58751e-05	0.000172439	0.000212521		0.000212521
0.167372	-2.14413e-05	-3.37502e-05	-2.03291e-05	0.000174023	0.000210243		0.000210243
0.168328	-1.89611e-05	-3.14838e-05	-1.51854e-05	0.000176196	0.000209457		0.000209457
0.169285	-1.71078e-05	-2.86622e-05	-1.04279e-05	0.000178929	0.000209921		0.000209921
0.170241	-1.59944e-05	-2.5175e-05	-6.00334e-06	0.000182176	0.000211355		0.000211355
0.171198	-1.56649e-05	-2.0977e-05	-1.85676e-06	0.000185878	0.000213491		0.000213491
0.172154	-1.60804e-05	-1.60996e-05	2.04379e-06	0.000189959	0.000216117		0.000216117
0.173111	-1.71161e-05	-1.06531e-05	5.69979e-06	0.000194345	0.000219095		0.000219095
0.174067	-1.85737e-05	-4.81419e-06	9.0902e-06	0.000198976	0.000222355		0.000222355
0.175023	-2.02072e-05	1.20088e-06	1.21885e-05	0.000203822	0.000225872		0.000225872
0.17598	-2.17573e-05	7.1737e-06	1.49807e-05	0.000208885	0.000229621		0.000229621
0.176936	-2.29861e-05	1.29247e-05	1.74786e-05	0.000214192	0.00023353		0.00023353
0.177893	-2.37055e-05	1.83462e-05	1.97242e-05	0.000219779	0.000237448		0.000237448
0.178849	-2.37947e-05	2.3417e-05	2.17888e-05	0.000225657	0.00024113		0.00024113
0.179805	-2.32047e-05	2.81938e-05	2.37667e-05	0.000231796	0.000244252		0.000244252
0.180762	-2.19533e-05	3.27803e-05	2.57695e-05	0.000238106	0.000246461		0.000246461
0.181718	-2.01131e-05	3.72829e-05	2.79197e-05	0.000244445	0.00024745		0.00024745
0.182675	-1.77963e-05	4.17667e-05	3.03458e-05	0.00025063	0.000247034		0.000247034
0.183631	-1.51404e-05	4.62249e-05	3.31767e-05	0.000256472	0.000245219		0.000245219
0.184588	-1.22937e-05	5.0571e-05	3.65339e-05	0.000261797	0.000242241		0.000242241
0.185544	-9.40137e-06	5.46549e-05	4.05218e-05	0.000266467	0.000238553		0.000238553
0.1865	-6.59097e-06	5.82972e-05	4.52169e-05	0.00027039	0.000234761		0.000234761
0.187457	-3.95589e-06	6.13299e-05	5.0656e-05	0.000273507	0.000231525		0.000231525
0.188413	-1.53846e-06	6.36333e-05	5.68254e-05	0.000275771	0.000229434		0.000229434
0.18937	6.8549e-07	6.51581e-05	6.36533e-05	0.000277129	0.000228888		0.000228888
0.190326	2.81655e-06	6.59301e-05	7.10055e-05	0.000277503	0.000230012		0.000230012
0.191282	5.03145e-06	6.60391e-05	7.86878e-05	0.000276789	0.000232626		0.000232626
0.192239	7.56867e-06	6.56177e-05	8.64555e-05	0.000274875	0.000236273		0.000236273
0.193195	1.06982e-05	6.48181e-05	9.40318e-05	0.000271672	0.000240294		0.000240294
0.194152	1.46772e-05	6.37938e-05	0.000101133	0.000267158	0.000243954		0.000243954
0.195108	1.96974e-05	6.26888e-05	0.000107499	0.000261427	0.000246565		0.000246565
0.196064	2.58327e-05	6.16351e-05	0.00011292	0.000254715	0.000247608		0.000247608
0.197021	3.29991e-05	6.07546e-05	0.000117267	0.000247412	0.000246806		0.000246806
0.197977	4.09334e-05	6.01612e-05	0.000120495	0.000240031	0.00024416		0.00024416
0.198934	4.91998e-05	5.996e-05	0.000122647	0.000233157	0.000239921		0.000239921
0.19989	5.72234e-05	6.02427e-05	0.000123839	0.000227358	0.000234521		0.000234521
0.200847	6.43473e-05	6.1081e-05	0.000124238	0.000223107	0.00022848		0.00022848
0.201803	6.99063e-05	6.25221e-05	0.00012403	0.000220694	0.000222305		0.000222305
0.202759	7.33071e-05	6.45863e-05	0.000123402	0.00022019	0.000216413		0.000216413
0.203716	7.41045e-05	6.72692e-05	0.000122527	0.000221426	0.000211085		0.000211085
0.204672	7.20659e-05	7.05444e-05	0.00012155	0.000224039	0.000206463		0.000206463
0.205629	6.72153e-05	7.43637e-05	0.000120599	0.000227528	0.000202584		0.000202584
0.206585	5.98509e-05	7.86518e-05	0.000119785	0.000231344	0.000199426		0.000199426
0.207541	5.05315e-05	8.32973e-05	0.000119209	0.000234973	0.000196962		0.000196962
0.208498	4.00298e-05	8.81425e-05	0.000118964	0.000238	0.000195199		0.000195199
0.209454	2.92562e-05	9.29802e-05	0.000119137	0.000240154	0.00019418		0.00019418
0.210411	1.91584e-05	9.75611e-05	0.000119798	0.000241316	0.000193979		0.000193979
0.211367	1.06137e-05	0.000101616	0.000120996	0.000241499	0.000194657		0.000194657
0.212323	4.32835e-06	0.000104888	0.000122752	0.00024082	0.000196227		0.000196227
0.21328	7.6113e-07	0.000107172	0.000125053	0.00023945	0.000198616		0.000198616
0.214236	8.54136e-08	0.000108346	0.000127847	0.000237579	0.000201649		0.000201649
0.215193	2.19246e-06	0.000108387	0.000131045	0.000235378	0.000205055		0.000205055
0.216149	6.73291e-06	0.000107368	0.00013452	0.00023298	0.000208486		0.000208486
0.217106	1.31843e-05	0.000105441	0.000138112	0.000230463	0.000211567		0.000211567
0.218062	2.09287e-05	0.000102791	0.000141639	0.000227855	0.000213939		0.000213939
0.219018	2.93245e-05	9.96104e-05	0.000144909	0.000225143	0.00021531		0.00021531
0.219975	3.77609e-05	9.60598e-05	0.000147742	0.000222286	0.000215496		0.000215496
0.220931	4.56912e-05	9.22634e-05	0.00014999	0.000219246	0.000214435		0.000214435
0.221888	5.26452e-05	8.83171e-05	0.000151564	0.000216002	0.000212197		0.000212197
0.222844	5.82301e-05	8.43148e-05	0.000152441	0.000212578	0.000208963		0.000208963
0.2238	6.21274e-05	8.03812e-05	0.000152674	0.000209051	0.000204996		0.000204996
0.224757	6.40956e-05	7.66964e-05	0.000152375	0.000205555	0.000200604		0.000200604
0.225713	6.39829e-05	7.35011e-05	0.000151702	0.000202265	0.000196102		0.000196102
0.22667	6.17467e-05	7.10766e-05	0.000150825	0.000199371	0.000191771		0.000191771
0.227626	5.74766e-05	6.97029e-05	0.000149905	0.000197045	0.000187837		0.000187837
0.228582	5.14098e-05	6.96031e-05	0.000149075	0.000195399	0.000184448		0.000184448
0.229539	4.39322e-05	7.08923e-05	0.000148425	0.000194459	0.000181666		0.000181666
0.230495	3.55587e-05	7.35443e-05	0.00014801	0.000194149	0.000179467		0.000179467
0.231452	2.68927e-05	7.73877e-05	0.000147854	0.000194299	0.000177748		0.000177748
0.232408	1.85691e-05	8.21323e-05	0.000147956	0.000194673	0.000176348		0.000176348
0.233365	1.11879e-05	8.74196e-05	0.000148308	0.000195018	0.000175071		0.000175071
0.234321	5.24766e-06	9.28827e-05	0.000148892	0.000195115	0.00017372		0.00017372
0.235277	1.08966e-06	9.82009e-05	0.000149687	0.000194821	0.000172123		0.000172123
0.236234	-1.14125e-06	0.000103137	0.000150671	0.000194089	0.000170156		0.000170156
0.23719	-1.51068e-06	0.000107548	0.000151816	0.000192973	0.000167757		0.000167757
0.238146	-2.81471e-07	0.000111379	0.000153098	0.000191595	0.000164929		0.000164929
0.239103	2.12644e-06	0.00011464	0.000154493	0.000190107	0.00016172		0.00016172
0.240059	5.19774e-06	0.000117377	0.000155984	0.000188647	0.000158218		0.000158218
0.241016	8.39552e-06	0.000119651	0.000157563	0.000187306	0.000154525		0.000154525
0.241972	1.12344e-05	0.000121529	0.000159227	0.000186108	0.000150755		0.000150755
0.242929	1.33408e-05	0.000123081	0.000160977	0.000185022	0.000147026		0.000147026
0.243885	1.44896e-05	0.000124381	0.000162812	0.000183981	0.000143468		0.000143468
0.244841	1.46139e-05	0.000125519	0.000164726	0.000182915	0.000140226		0.000140226
0.245798	1.379e-05	0.000126599	0.00016671	0.000181785	0.000137462		0.000137462
0.246754	1.2203e-05	0.000127742	0.000168752	0.000180606	0.000135343		0.000135343
0.247711	1.01065e-05	0.00012908	0.000170849	0.000179461	0.000134016		0.000134016
0.248667	7.78215e-06	0.000130746	0.000173011	0.000178491	0.000133578		0.000133578
0.249624	5.50803e-06	0.000132871	0.000175267	0.000177877	0.000134036		0.000134036
0.25058	3.53615e-06	0.000135568	0.000177657	0.000177807	0.000135282		0.000135282
0.251536	2.0778e-06	0.000138924	0.000180226	0.000178434	0.000137075		0.000137075
0.252493	1.29328e-06	0.000142988	0.00018301	0.000179845	0.000139058		0.000139058
0.253449	1.28298e-06	0.000147755	0.000186024	0.000182025	0.000140796		0.000140796
0.254405	2.07928e-06	0.000153155	0.000189258	0.000184849	0.000141835		0.000141835
0.255362	3.64099e-06	0.000159042	0.00019268	0.00018808	0.000141777		0.000141777
0.256318	5.85389e-06	0.000165198	0.000196242	0.00019139	0.000140343		0.000140343
0.257275	8.54051e-06	0.00017134	0.000199898	0.000194394	0.000137426		0.000137426
0.258231	1.14806e-05	0.000177152	0.000203612	0.000196693	0.000133108		0.000133108
0.259188	1.44401e-05	0.000182327	0.000207362	0.000197922	0.000127642		0.000127642
0.260144	1.72037e-05	0.000186605	0.000211137	0.000197786	0.000121409		0.000121409
0.2611	1.96033e-05	0.000189822	0.000214926	0.000196101	0.000114846		0.000114846
0.262057	2.1537e-05	0.000191938	0.000218706	0.000192805	0.000108384		0.000108384
0.263013	2.29721e-05	0.000193042	0.000222437	0.000187974	0.000102377		0.000102377
0.26397	2.39335e-05	0.000193335	0.000226058	0.000181811	9.70716e-05		9.70716e-05
0.264926	2.44804e-05	0.000193096	0.000229499	0.000174626	9.25934e-05		9.25934e-05
0.265882	2.46805e-05	0.000192624	0.000232692	0.000166805	8.89658e-05		8.89658e-05
0.266839	2.45871e-05	0.000192193	0.000235587	0.000158766	8.61491e-05		8.61491e-05
0.267795	2.42295e-05	0.000192	0.000238163	0.000150917	8.40877e-05		8.40877e-05
0.268752	2.36175e-05	0.000192151	0.00024044	0.000143608	8.2754e-05		8.2754e-05
0.269708	2.27579e-05	0.000192657	0.000242472	0.0001371	8.21769e-05		8.21769e-05
0.270665	2.16783e-05	0.000193452	0.000244343	0.000131541	8.24481e-05		8.24481e-05
0.271621	2.04486e-05	0.000194432	0.000246156	0.000126969	8.3706e-05		8.3706e-05
0.272577	1.91912e-05	0.000195484	0.000248025	0.000123323	8.60987e-05		8.60987e-05
0.273534	1.80771e-05	0.000196516	0.000250055	0.000120468	8.97376e-05		8.97376e-05
0.27449	1.73059e-05	0.000197473	0.000252339	0.000118226	9.46492e-05		9.46492e-05
0.275447	1.70743e-05	0.000198331	0.00025494	0.000116407	0.000100738		0.000100738
0.276403	1.75426e-05	0.000199083	0.000257888	0.000114826	0.000107766		0.000107766
0.277359	1.88063e-05	0.000199722	0.000261166	0.000113322	0.000115362		0.000115362
0.278316	2.08806e-05	0.000200219	0.000264708	0.000111768	0.000123054		0.000123054
0.279272	2.3699e-05	0.000200516	0.000268398	0.000110076	0.000130323		0.000130323
0.280229	2.71269e-05	0.000200532	0.000272075	0.000108205	0.000136675		0.000136675
0.281185	3.09832e-05	0.000200177	0.000275549	0.00010616	0.000141715		0.000141715
0.282141	3.50644e-05	0.000199384	0.000278623	0.000103997	0.000145205		0.000145205
0.283098	3.91671e-05	0.00019813	0.000281117	0.000101822	0.000147101		0.000147101
0.284054	4.31039e-05	0.000196458	0.000282899	9.97815e-05	0.000147558		0.000147558
0.285011	4.67123e-05	0.000194486	0.000283903	9.80541e-05	0.000146902		0.000146902
0.285967	4.98591e-05	0.000192403	0.000284141	9.68318e-05	0.00014558		0.00014558
0.286924	5.244e-05	0.000190448	0.000283704	9.63054e-05	0.000144091		0.000144091
0.28788	5.43783e-05	0.000188888	0.000282754	9.66489e-05	0.000142923		0.000142923
0.288836	5.56237e-05	0.000187987	0.000281495	9.80067e-05	0.000142495		0.000142495
0.289793	5.61513e-05	0.000187978	0.000280155	0.000100483	0.000143121		0.000143121
0.290749	5.59622e-05	0.000189043	0.000278954	0.000104135	0.000144983		0.000144983
0.291706	5.50845e-05	0.000191294	0.000278079	0.000108958	0.000148124		0.000148124
0.292662	5.35752e-05	0.000194766	0.000277666	0.000114883	0.000152452		0.000152452
0.293618	5.15211e-05	0.000199415	0.00027779	0.000121767	0.000157747		0.000157747
0.294575	4.90373e-05	0.00020512	0.000278457	0.000129393	0.000163692		0.000163692
0.295531	4.62637e-05	0.00021169	0.000279618	0.000137476	0.000169897		0.000169897
0.296488	4.33582e-05	0.000218879	0.000281179	0.000145688	0.000175948		0.000175948
0.297444	4.04856e-05	0.000226401	0.000283027	0.00015368	0.000181456		0.000181456
0.2984	3.78063e-05	0.000233946	0.000285045	0.000161122	0.000186104		0.000186104
0.299357	3.54622e-05	0.000241201	0.000287135	0.000167739	0.000189686		0.000189686
0.300313	3.35661e-05	0.000247868	0.000289229	0.000173334	0.000192127		0.000192127
0.30127	3.21913e-05	0.000253685	0.000291292	0.000177804	0.000193478		0.000193478
0.302226	3.13665e-05	0.000258446	0.000293316	0.000181146	0.00019389		0.00019389
0.303183	3.10727e-05	0.000262019	0.000295306	0.000183442	0.000193569		0.000193569
0.304139	3.12451e-05	0.000264363	0.000297273	0.000184842	0.000192739		0.000192739
0.305095	3.17781e-05	0.000265537	0.00029922	0.000185545	0.000191595		0.000191595
0.306052	3.25352e-05	0.000265703	0.000301137	0.000185776	0.000190286		0.000190286
0.307008	3.33628e-05	0.000265109	0.000302999	0.000185766	0.000188903		0.000188903
0.307965	3.41078e-05	0.000264071	0.000304773	0.000185731	0.000187487		0.000187487
0.308921	3.46369e-05	0.000262932	0.000306423	0.000185856	0.000186041		0.000186041
0.309877	3.48549e-05	0.000262025	0.000307912	0.000186273	0.000184549		0.000184549
0.310834	3.4719e-05	0.000261632	0.000309209	0.000187046	0.000182984		0.000182984
0.31179	3.42451e-05	0.000261946	0.000310296	0.000188159	0.000181325		0.000181325
0.312747	3.35051e-05	0.000263054	0.000311169	0.000189516	0.000179558		0.000179558
0.313703	3.26143e-05	0.000264924	0.000311843	0.000190949	0.000177691		0.000177691
0.314659	3.17118e-05	0.00026742	0.000312361	0.000192246	0.00017575		0.00017575
0.315616	3.0937e-05	0.000270321	0.000312791	0.000193178	0.000173791		0.000173791
0.316572	3.04084e-05	0.000273361	0.000313227	0.000193543	0.000171895		0.000171895
0.317529	3.02067e-05	0.000276269	0.000313775	0.000193194	0.000170165		0.000170165
0.318485	3.03672e-05	0.000278811	0.000314539	0.000192071	0.000168709		0.000168709
0.319442	3.08805e-05	0.000280824	0.000315599	0.000190214	0.000167627		0.000167627
0.320398	3.17e-05	0.000282239	0.000316992	0.000187764	0.000166987		0.000166987
0.321354	3.27548e-05	0.000283084	0.000318697	0.00018495	0.000166815		0.000166815
0.322311	3.39616e-05	0.000283469	0.000320631	0.000182063	0.000167085		0.000167085
0.323267	3.52369e-05	0.000283561	0.000322653	0.000179417	0.000167725		0.000167725
0.324224	3.65051e-05	0.000283547	0.000324584	0.000177315	0.000168633		0.000168633
0.32518	3.77051e-05	0.000283603	0.000326226	0.000176002	0.000169696		0.000169696
0.326136	3.87944e-05	0.00028386	0.000327398	0.000175642	0.000170816		0.000170816
0.327093	3.97519e-05	0.000284389	0.000327965	0.000176291	0.000171926		0.000171926
0.328049	4.05795e-05	0.000285203	0.00032786	0.000177899	0.000173		0.000173
0.329006	4.13008e-05	0.000286256	0.00032711	0.000180317	0.000174056		0.000174056
0.329962	4.19572e-05	0.000287468	0.000325835	0.000183324	0.00017514		0.00017514
0.330919	4.25999e-05	0.000288741	0.000324243	0.000186658	0.000176317		0.000176317
0.331875	4.32792e-05	0.000289977	0.000322603	0.000190049	0.000177646		0.000177646
0.332831	4.40328e-05	0.000291095	0.000321211	0.000193247	0.000179172		0.000179172
0.333788	4.48751e-05	0.000292036	0.000320349	0.000196056	0.000180912		0.000180912
0.334744	4.57894e-05	0.000292769	0.000320241	0.00019834	0.000182859		0.000182859
0.335701	4.67265e-05	0.000293284	0.000321022	0.000200038	0.000184981		0.000184981
0.336657	4.76085e-05	0.00029359	0.000322726	0.00020116	0.000187236		0.000187236
0.337613	4.83385e-05	0.000293705	0.000325282	0.000201778	0.000189581		0.000189581
0.33857	4.88159e-05	0.000293648	0.000328533	0.000202012	0.000191978		0.000191978
0.339526	4.89535e-05	0.000293431	0.000332268	0.000202006	0.000194393		0.000194393
0.340483	4.86954e-05	0.000293058	0.000336243	0.000201913	0.000196796		0.000196796
0.341439	4.80307e-05	0.000292527	0.000340217	0.000201871	0.000199149		0.000199149
0.342395	4.69999e-05	0.000291834	0.000343968	0.000201997	0.000201404		0.000201404
0.343352	4.56935e-05	0.000290988	0.000347308	0.000202373	0.000203499		0.000203499
0.344308	4.42393e-05	0.000290021	0.000350093	0.000203056	0.000205369		0.000205369
0.345265	4.27831e-05	0.000288996	0.000352229	0.000204075	0.000206963		0.000206963
0.346221	4.14664e-05	0.000288007	0.000353675	0.000205439	0.000208261		0.000208261
0.347178	4.04043e-05	0.000287176	0.000354451	0.000207143	0.000209294		0.000209294
0.348134	3.9672e-05	0.000286629	0.000354629	0.000209156	0.00021015		0.00021015
0.34909	3.92982e-05	0.000286478	0.000354328	0.00021142	0.000210967		0.000210967
0.350047	3.92691e-05	0.000286792	0.000353698	0.000213837	0.000211915		0.000211915
0.351003	3.95384e-05	0.000287575	0.000352892	0.000216265	0.000213165		0.000213165
0.35196	4.00395e-05	0.00028876	0.000352047	0.000218519	0.00021485		0.00021485
0.352916	4.06974e-05	0.00029021	0.000351263	0.000220391	0.000217043		0.000217043
0.353872	4.14355e-05	0.000291742	0.000350602	0.000221677	0.000219736		0.000219736
0.354829	4.21797e-05	0.000293157	0.000350085	0.000222217	0.000222844		0.000222844
0.355785	4.28589e-05	0.000294278	0.000349715	0.000221931	0.000226225		0.000226225
0.356742	4.34058e-05	0.000294987	0.000349493	0.00022085	0.000229708		0.000229708
0.357698	4.37598e-05	0.000295245	0.000349431	0.00021912	0.000233135		0.000233135
0.358654	4.38722e-05	0.000295098	0.000349565	0.000216988	0.000236387		0.000236387
0.359611	4.37146e-05	0.000294668	0.000349945	0.000214768	0.000239404		0.000239404
0.360567	4.32855e-05	0.000294124	0.000350632	0.000212792	0.000242194		0.000242194
0.361524	4.26153e-05	0.000293657	0.000351673	0.000211356	0.000244822		0.000244822
0.36248	4.17653e-05	0.000293436	0.000353095	0.000210681	0.000247388		0.000247388
0.363437	4.08213e-05	0.00029359	0.000354891	0.000210883	0.000250006		0.000250006
0.364393	3.98825e-05	0.000294186	0.000357019	0.000211963	0.00025278		0.00025278
0.365349	3.90487e-05	0.000295224	0.000359405	0.000213824	0.000255781		0.000255781
0.366306	3.84085e-05	0.000296642	0.000361951	0.000216287	0.000259035		0.000259035
0.367262	3.80317e-05	0.000298324	0.000364536	0.000219124	0.000262521		0.000262521
0.368219	3.79652e-05	0.00030012	0.000367031	0.000222095	0.000266173		0.000266173
0.369175	3.82331e-05	0.000301866	0.000369303	0.000224981	0.000269893		0.000269893
0.370131	3.88374e-05	0.000303396	0.000371225	0.000227616	0.00027357		0.00027357
0.371088	3.97584e-05	0.000304561	0.000372685	0.00022991	0.000277098		0.000277098
0.372044	4.09551e-05	0.000305242	0.000373598	0.000231863	0.000280401		0.000280401
0.373001	4.23636e-05	0.000305354	0.000373918	0.000233565	0.00028344		0.00028344
0.373957	4.38998e-05	0.000304852	0.000373646	0.000235173	0.000286229		0.000286229
0.374913	4.54639e-05	0.000303733	0.000372833	0.000236884	0.000288819		0.000288819
0.37587	4.69509e-05	0.000302039	0.000371575	0.000238891	0.000291291		0.000291291
0.376826	4.82645e-05	0.00029985	0.000370006	0.000241344	0.000293728		0.000293728
0.377783	4.93311e-05	0.000297285	0.000368283	0.000244319	0.000296193		0.000296193
0.378739	5.01127e-05	0.000294489	0.000366567	0.000247805	0.000298715		0.000298715
0.379696	5.06136e-05	0.000291624	0.00036501	0.000251712	0.000301286		0.000301286
0.380652	5.08803e-05	0.000288857	0.000363738	0.000255901	0.00030387		0.00030387
0.381608	5.09954e-05	0.000286346	0.000362842	0.000260223	0.000306426		0.000306426
0.382565	5.10655e-05	0.000284223	0.000362371	0.000264558	0.000308936		0.000308936
0.383521	5.12062e-05	0.000282588	0.000362333	0.000268847	0.000311425		0.000311425
0.384478	5.15268e-05	0.000281499	0.000362699	0.000273103	0.000313973		0.000313973
0.385434	5.21154e-05	0.000280968	0.000363412	0.000277405	0.000316707		0.000316707
0.38639	5.30271e-05	0.000280958	0.000364398	0.000281869	0.00031978		0.00031978
0.387347	5.42762e-05	0.000281386	0.000365579	0.000286615	0.000323341		0.000323341
0.388303	5.58322e-05	0.000282126	0.000366882	0.000291729	0.000327497		0.000327497
0.38926	5.76223e-05	0.000283019	0.000368248	0.00029723	0.000332287		0.000332287
0.390216	5.95377e-05	0.000283888	0.000369634	0.000303057	0.00033766		0.00033766
0.391172	6.14464e-05	0.00028456	0.000371012	0.00030907	0.000343467		0.000343467
0.392129	6.32104e-05	0.000284887	0.000372358	0.000315067	0.000349475		0.000349475
0.393085	6.47048e-05	0.000284769	0.000373653	0.000320813	0.000355382		0.000355382
0.394042	6.58378e-05	0.000284178	0.000374867	0.000326076	0.000360855		0.000360855
0.394998	6.65678e-05	0.000283162	0.000375963	0.000330671	0.000365572		0.000365572
0.395955	6.69124e-05	0.00028185	0.00037689	0.000334481	0.000369263		0.000369263
0.396911	6.6947e-05	0.000280433	0.000377591	0.00033749	0.00037176		0.00037176
0.397867	6.67918e-05	0.000279141	0.000378004	0.000339779	0.00037302		0.00037302
0.398824	6.65865e-05	0.000278206	0.000378069	0.000341527	0.000373141		0.000373141
0.39978	6.64608e-05	0.000277824	0.000377736	0.000342979	0.000372345		0.000372345
0.400737	6.65036e-05	0.000278121	0.000376974	0.000344418	0.000370946		0.000370946
0.401693	6.67433e-05	0.000279128	0.000375773	0.00034612	0.000369293		0.000369293
0.402649	6.71407e-05	0.000280776	0.000374153	0.000348311	0.000367711		0.000367711
0.403606	6.76003e-05	0.0002829	0.000372166	0.000351132	0.000366451		0.000366451
0.404562	6.79946e-05	0.000285263	0.000369897	0.00035462	0.000365657		0.000365657
0.405519	6.81964e-05	0.000287594	0.00036746	0.000358699	0.000365358		0.000365358
0.406475	6.81102e-05	0.000289624	0.000364989	0.000363203	0.00036549		0.00036549
0.407432	6.76947e-05	0.000291123	0.00036263	0.000367904	0.000365939		0.000365939
0.408388	6.69735e-05	0.000291932	0.000360526	0.000372555	0.000366588		0.000366588
0.409344	6.60306e-05	0.000291977	0.000358806	0.000376939	0.000367369		0.000367369
0.410301	6.49968e-05	0.000291271	0.000357569	0.0003809	0.000368293		0.000368293
0.411257	6.40291e-05	0.000289911	0.000356874	0.000384367	0.000369459		0.000369459
0.412213	6.32888e-05	0.000288055	0.00035673	0.000387357	0.00037104		0.00037104
0.41317	6.29214e-05	0.000285909	0.000357092	0.000389957	0.000373246		0.000373246
0.414126	6.30395e-05	0.0002837	0.000357862	0.000392301	0.000376287		0.000376287
0.415083	6.37087e-05	0.000281656	0.000358901	0.00039454	0.000380324		0.000380324
0.416039	6.49369e-05	0.000279994	0.000360045	0.000396809	0.000385446		0.000385446
0.416996	6.66687e-05	0.000278894	0.00036113	0.000399216	0.000391646		0.000391646
0.417952	6.8784e-05	0.000278489	0.000362026	0.000401832	0.00039883		0.00039883
0.418908	7.1107e-05	0.000278847	0.000362656	0.000404691	0.000406826		0.000406826
0.419865	7.34219e-05	0.000279962	0.000363021	0.000407801	0.000415406		0.000415406
0.420821	7.54985e-05	0.000281753	0.000363202	0.000411149	0.000424319		0.000424319
0.421778	7.71218e-05	0.000284066	0.000363348	0.000414705	0.000433304		0.000433304
0.422734	7.81223e-05	0.000286703	0.000363652	0.000418421	0.000442112		0.000442112
0.423691	7.84002e-05	0.000289443	0.000364313	0.000422222	0.000450512		0.000450512
0.424647	7.79387e-05	0.00029208	0.000365499	0.000426002	0.000458299		0.000458299
0.425603	7.68046e-05	0.000294451	0.00036731	0.000429621	0.000465291		0.000465291
0.42656	7.51341e-05	0.000296451	0.000369757	0.000432917	0.000471334		0.000471334
0.427516	7.31091e-05	0.00029804	0.000372747	0.000435728	0.000476304		0.000476304
0.428472	7.09268e-05	0.000299225	0.000376098	0.000437922	0.000480122		0.000480122
0.429429	6.87719e-05	0.000300042	0.000379558	0.000439434	0.000482762		0.000482762
0.430385	6.67947e-05	0.000300527	0.000382841	0.000440299	0.000484269		0.000484269
0.431342	6.50998e-05	0.000300706	0.000385665	0.000440662	0.000484772		0.000484772
0.432298	6.3747e-05	0.000300582	0.000387794	0.000440771	0.000484487		0.000484487
0.433255	6.27602e-05	0.000300148	0.000389063	0.000440947	0.000483705		0.000483705
0.434211	6.21415e-05	0.000299399	0.000389398	0.000441529	0.00048277		0.00048277
0.435167	6.18849e-05	0.000298351	0.000388819	0.000442814	0.000482043		0.000482043
0.436124	6.19857e-05	0.000297042	0.000387435	0.000444999	0.000481859		0.000481859
0.43708	6.24445e-05	0.000295539	0.000385413	0.000448144	0.00048249		0.00048249
0.438037	6.32653e-05	0.000293921	0.00038296	0.000452158	0.000484115		0.000484115
0.438993	6.4451e-05	0.000292261	0.000380286	0.000456815	0.000486812		0.000486812
0.439949	6.59988e-05	0.000290608	0.000377584	0.000461795	0.000490567		0.000490567
0.440906	6.78971e-05	0.000288977	0.000375007	0.000466741	0.000495292		0.000495292
0.441862	7.01256e-05	0.000287348	0.000372662	0.000471315	0.000500858		0.000500858
0.442819	7.26565e-05	0.000285679	0.000370614	0.000475246	0.000507125		0.000507125
0.443775	7.5455e-05	0.000283929	0.000368893	0.000478368	0.000513961		0.000513961
0.444731	7.84773e-05	0.000282083	0.000367514	0.000480632	0.000521257		0.000521257
0.445688	8.16649e-05	0.000280166	0.000366494	0.000482107	0.000528926		0.000528926
0.446644	8.49389e-05	0.000278256	0.000365866	0.000482961	0.000536897		0.000536897
0.447601	8.8196e-05	0.000276474	0.00036569	0.000483438	0.000545105		0.000545105
0.448557	9.13111e-05	0.000274965	0.000366046	0.000483829	0.000553481		0.000553481
0.449514	9.41482e-05	0.000273864	0.000367032	0.000484437	0.000561944		0.000561944
0.45047	9.65784e-05	0.000273262	0.000368741	0.000485547	0.000570406		0.000570406
0.451426	9.85003e-05	0.000273178	0.000371245	0.000487395	0.000578772		0.000578772
0.452383	9.98558e-05	0.000273543	0.000374568	0.000490142	0.000586949		0.000586949
0.453339	0.000100635	0.000274203	0.000378667	0.000493854	0.000594852		0.000594852
0.454296	0.00010087	0.000274936	0.000383421	0.000498497	0.000602408		0.000602408
0.455252	0.000100614	0.000275494	0.000388623	0.000503933	0.000609554		0.000609554
0.456208	9.99188e-05	0.000275647	0.000393987	0.000509941	0.000616232		0.000616232
0.457165	9.8815e-05	0.000275235	0.00039917	0.000516238	0.000622384		0.000622384
0.458121	9.73036e-05	0.000274205	0.000403802	0.000522519	0.000627941		0.000627941
0.459078	9.53612e-05	0.000272631	0.000407523	0.000528496	0.000632828		0.000632828
0.460034	9.29577e-05	0.000270709	0.000410027	0.000533937	0.000636973		0.000636973
0.46099	9.00802e-05	0.000268729	0.000411098	0.000538696	0.000640314		0.000640314
0.461947	8.67541e-05	0.000267025	0.00041064	0.000542729	0.000642825		0.000642825
0.462903	8.30551e-05	0.000265916	0.000408692	0.000546098	0.000644532		0.000644532
0.46386	7.91089e-05	0.000265645	0.000405421	0.000548949	0.000645521		0.000645521
0.464816	7.50782e-05	0.000266343	0.000401107	0.000551484	0.000645946		0.000645946
0.465773	7.11444e-05	0.000267999	0.000396109	0.000553925	0.000646014		0.000646014
0.466729	6.74876e-05	0.000270472	0.000390828	0.000556475	0.000645973		0.000645973
0.467685	6.42711e-05	0.000273513	0.000385662	0.000559284	0.00064608		0.00064608
0.468642	6.16343e-05	0.000276815	0.000380971	0.000562436	0.000646581		0.000646581
0.469598	5.96907e-05	0.000280062	0.000377044	0.000565938	0.000647685		0.000647685
0.470555	5.85305e-05	0.000282976	0.000374078	0.000569737	0.000649553		0.000649553
0.471511	5.8221e-05	0.000285353	0.000372164	0.000573737	0.000652289		0.000652289
0.472467	5.88034e-05	0.000287084	0.000371288	0.00057783	0.000655942		0.000655942
0.473424	6.02839e-05	0.000288154	0.000371349	0.000581926	0.000660503		0.000660503
0.47438	6.26218e-05	0.000288627	0.000372174	0.000585971	0.000665906		0.000665906
0.475337	6.57184e-05	0.000288618	0.000373556	0.00058996	0.000672024		0.000672024
0.476293	6.94121e-05	0.000288269	0.000375286	0.00059393	0.000678668		0.000678668
0.47725	7.34844e-05	0.000287716	0.000377179	0.000597943	0.00068558		0.00068558
0.478206	7.76768e-05	0.000287072	0.000379096	0.000602061	0.000692452		0.000692452
0.479162	8.17179e-05	0.000286411	0.000380951	0.000606323	0.00069894		0.00069894
0.480119	8.53549e-05	0.000285773	0.000382706	0.000610726	0.000704707		0.000704707
0.481075	8.83823e-05	0.000285164	0.000384359	0.000615229	0.000709468		0.000709468
0.482032	9.06638e-05	0.00028457	0.000385927	0.000619762	0.000713038		0.000713038
0.482988	9.21405e-05	0.000283975	0.000387432	0.000624249	0.00071537		0.00071537
0.483944	9.28282e-05	0.000283374	0.000388893	0.000628633	0.000716579		0.000716579
0.484901	9.28027e-05	0.000282783	0.000390326	0.000632891	0.000716931		0.000716931
0.485857	9.21806e-05	0.00028224	0.000391747	0.000637036	0.00071681		0.00071681
0.486814	9.10973e-05	0.000281809	0.000393183	0.000641112	0.000716658		0.000716658
0.48777	8.96892e-05	0.000281568	0.000394675	0.000645174	0.000716903		0.000716903
0.488726	8.80799e-05	0.000281593	0.000396289	0.000649274	0.000717895		0.000717895
0.489683	8.63717e-05	0.000281947	0.000398108	0.000653443	0.000719844		0.000719844
0.490639	8.46422e-05	0.000282666	0.000400232	0.000657697	0.000722802		0.000722802
0.491596	8.29433e-05	0.000283742	0.00040276	0.000662029	0.000726659		0.000726659
0.492552	8.13023e-05	0.000285123	0.000405777	0.00066642	0.000731175		0.000731175
0.493509	7.97244e-05	0.00028671	0.000409328	0.000670842	0.000736029		0.000736029
0.494465	7.81974e-05	0.000288372	0.000413404	0.000675256	0.000740874		0.000740874
0.495421	7.66981e-05	0.000289959	0.000417922	0.000679605	0.000745388		0.000745388
0.496378	7.52014e-05	0.000291331	0.000422731	0.000683811	0.000749309		0.000749309
0.497334	7.36912e-05	0.000292378	0.00042762	0.000687772	0.000752457		0.000752457
0.498291	7.21703e-05	0.000293052	0.00043234	0.000691367	0.000754736		0.000754736
0.499247	7.06687e-05	0.000293375	0.000436642	0.000694471	0.000756127		0.000756127
0.500203	6.92445e-05	0.000293449	0.000440309	0.000696973	0.000756675		0.000756675
0.50116	6.79791e-05	0.00029344	0.000443195	0.000698801	0.00075648		0.00075648
0.502116	6.69645e-05	0.000293556	0.000445237	0.000699942	0.000755684		0.000755684
0.503073	6.62869e-05	0.000294005	0.000446472	0.000700451	0.000754471		0.000754471
0.504029	6.6009e-05	0.00029496	0.000447022	0.000700454	0.000753065		0.000753065
0.504985	6.61571e-05	0.000296518	0.000447075	0.000700136	0.000751719		0.000751719
0.505942	6.67146e-05	0.000298684	0.000446857	0.000699724	0.000750701		0.000750701
0.506898	6.76254e-05	0.000301365	0.000446597	0.000699456	0.000750275		0.000750275
0.507855	6.88052e-05	0.000304387	0.000446499	0.000699551	0.00075066		0.00075066
0.508811	7.0159e-05	0.000307534	0.000446719	0.000700184	0.000752002		0.000752002
0.509768	7.15987e-05	0.000310588	0.000447354	0.00070146	0.000754337		0.000754337
0.510724	7.3058e-05	0.000313373	0.000448442	0.000703408	0.000757577		0.000757577
0.51168	7.44995e-05	0.000315789	0.000449975	0.000705979	0.000761507		0.000761507
0.512637	7.59125e-05	0.00031783	0.000451908	0.000709064	0.000765812		0.000765812
0.513593	7.7303e-05	0.000319574	0.000454186	0.000712513	0.000770111		0.000770111
0.51455	7.86799e-05	0.000321165	0.000456749	0.000716161	0.000774013		0.000774013
0.515506	8.00414e-05	0.000322781	0.000459543	0.000719857	0.000777171		0.000777171
0.516462	8.13687e-05	0.00032459	0.000462521	0.000723484	0.00077933		0.00077933
0.517419	8.26284e-05	0.000326721	0.000465641	0.000726966	0.000780361		0.000780361
0.518375	8.37849e-05	0.000329238	0.00046886	0.000730269	0.000780274		0.000780274
0.519332	8.48194e-05	0.000332127	0.000472131	0.000733394	0.000779216		0.000779216
0.520288	8.57476e-05	0.000335304	0.000475408	0.000736365	0.000777448		0.000777448
0.521244	8.66298e-05	0.000338623	0.000478647	0.000739211	0.000775311		0.000775311
0.522201	8.75685e-05	0.00034191	0.000481818	0.000741966	0.000773188		0.000773188
0.523157	8.86895e-05	0.00034499	0.000484901	0.000744662	0.000771462		0.000771462
0.524114	9.01117e-05	0.000347719	0.00048789	0.000747331	0.000770478		0.000770478
0.52507	9.19107e-05	0.000350016	0.000490794	0.000750014	0.000770506		0.000770506
0.526027	9.40883e-05	0.000351877	0.000493619	0.000752753	0.000771713		0.000771713
0.526983	9.65541e-05	0.000353385	0.000496374	0.000755596	0.000774145		0.000774145
0.527939	9.91291e-05	0.000354688	0.000499059	0.000758575	0.00077772		0.00077772
0.528896	0.000101569	0.000355981	0.00050167	0.000761701	0.000782237		0.000782237
0.529852	0.000103606	0.000357464	0.000504203	0.000764949	0.000787395		0.000787395
0.530809	0.000104998	0.000359307	0.000506663	0.000768259	0.000792845		0.000792845
0.531765	0.000105572	0.000361615	0.00050907	0.000771541	0.000798233		0.000798233
0.532721	0.00010526	0.000364417	0.000511463	0.000774696	0.000803265		0.000803265
0.533678	0.000104106	0.000367656	0.000513891	0.000777632	0.000807748		0.000807748
0.534634	0.000102256	0.000371208	0.000516407	0.000780282	0.000811625		0.000811625
0.535591	9.9923e-05	0.000374906	0.000519049	0.000782613	0.000814974		0.000814974
0.536547	9.73438e-05	0.000378569	0.000521829	0.000784615	0.000817985		0.000817985
0.537503	9.47366e-05	0.000382031	0.000524721	0.000786296	0.000820901		0.000820901
0.53846	9.22645e-05	0.000385164	0.000527659	0.000787659	0.000823968		0.000823968
0.539416	9.00163e-05	0.000387896	0.000530547	0.000788696	0.000827367		0.000827367
0.540373	8.80055e-05	0.000390214	0.000533273	0.000789392	0.000831178		0.000831178
0.541329	8.61844e-05	0.00039216	0.000535729	0.000789733	0.000835365		0.000835365
0.542285	8.44702e-05	0.000393824	0.000537829	0.000789733	0.000839789		0.000839789
0.543242	8.2775e-05	0.000395328	0.000539527	0.000789456	0.000844244		0.000844244
0.544198	8.10356e-05	0.00039681	0.000540819	0.000789025	0.000848504		0.000848504
0.545155	7.92379e-05	0.000398407	0.000541746	0.000788625	0.000852364		0.000852364
0.546111	7.74324e-05	0.000400237	0.000542383	0.00078848	0.00085568		0.00085568
0.547068	7.57377e-05	0.000402388	0.000542828	0.000788822	0.00085838		0.00085838
0.548024	7.43297e-05	0.000404903	0.000543191	0.000789848	0.000860465		0.000860465
0.54898	7.34187e-05	0.000407771	0.000543576	0.000791687	0.000861994		0.000861994
0.549937	7.32141e-05	0.000410923	0.000544076	0.000794375	0.000863065		0.000863065
0.550893	7.38867e-05	0.000414237	0.00054476	0.000797841	0.000863789		0.000863789
0.55185	7.55332e-05	0.000417548	0.000545672	0.00080192	0.000864276		0.000864276
0.552806	7.81537e-05	0.000420666	0.000546824	0.000806367	0.000864621		0.000864621
0.553762	8.16473e-05	0.000423409	0.000548197	0.000810891	0.000864898		0.000864898
0.554719	8.58264e-05	0.000425626	0.000549745	0.000815182	0.000865152		0.000865152
0.555675	9.04469e-05	0.000427221	0.000551397	0.000818943	0.000865403		0.000865403
0.556632	9.52466e-05	0.000428167	0.000553062	0.000821914	0.00086564		0.00086564
0.557588	9.99821e-05	0.000428514	0.00055464	0.000823896	0.00086583		0.00086583
0.558545	0.000104456	0.000428374	0.000556032	0.000824768	0.000865916		0.000865916
0.559501	0.000108531	0.000427908	0.000557154	0.000824499	0.000865838		0.000865838
0.560457	0.000112128	0.000427302	0.000557949	0.000823155	0.000865537		0.000865537
0.561414	0.000115211	0.000426742	0.000558402	0.000820896	0.000864981		0.000864981
0.56237	0.000117772	0.000426388	0.000558549	0.000817959	0.000864174		0.000864174
0.563327	0.000119808	0.000426362	0.000558479	0.000814634	0.000863164		0.000863164
0.564283	0.000121315	0.000426728	0.000558329	0.000811231	0.000862042		0.000862042
0.565239	0.000122279	0.00042749	0.000558261	0.00080804	0.000860927		0.000860927
0.566196	0.000122689	0.000428595	0.000558445	0.000805301	0.000859954		0.000859954
0.567152	0.000122542	0.000429938	0.000559029	0.000803185	0.000859249		0.000859249
0.568109	0.000121863	0.000431392	0.000560122	0.000801791	0.000858909		0.000858909
0.569065	0.000120713	0.000432823	0.000561773	0.000801158	0.000858994		0.000858994
0.570022	0.000119189	0.000434123	0.000563978	0.000801285	0.000859523		0.000859523
0.570978	0.000117421	0.000435232	0.000566679	0.000802161	0.000860482		0.000860482
0.571934	0.000115557	0.000436146	0.00056978	0.00080377	0.00086184		0.00086184
0.572891	0.000113738	0.000436923	0.000573163	0.000806101	0.00086357		0.00086357
0.573847	0.000112079	0.000437664	0.000576703	0.000809135	0.00086566		0.00086566
0.574803	0.000110657	0.000438492	0.000580273	0.000812819	0.000868124		0.000868124
0.57576	0.000109495	0.000439523	0.000583757	0.000817052	0.000871004		0.000871004
0.576716	0.000108576	0.000440842	0.000587045	0.000821666	0.000874347		0.000874347
0.577673	0.000107851	0.000442483	0.000590041	0.000826436	0.000878189		0.000878189
0.578629	0.00010727	0.000444418	0.000592662	0.000831102	0.000882523		0.000882523
0.579586	0.000106796	0.000446568	0.000594839	0.0008354	0.000887275		0.000887275
0.580542	0.000106428	0.000448807	0.000596522	0.000839108	0.000892297		0.000892297
0.581498	0.000106202	0.00045099	0.000597679	0.000842078	0.000897368		0.000897368
0.582455	0.000106179	0.000452974	0.000598299	0.000844255	0.000902218		0.000902218
0.583411	0.000106427	0.000454638	0.000598389	0.000845674	0.000906569		0.000906569
0.584368	0.00010699	0.000455903	0.000597972	0.000846446	0.000910178		0.000910178
0.585324	0.000107863	0.00045674	0.000597088	0.000846723	0.000912873		0.000912873
0.58628	0.00010898	0.000457164	0.000595787	0.000846662	0.000914582		0.000914582
0.587237	0.000110215	0.000457223	0.000594135	0.000846401	0.000915331		0.000915331
0.588193	0.000111393	0.000456982	0.000592205	0.000846032	0.000915226		0.000915226
0.58915	0.000112322	0.000456502	0.000590081	0.000845605	0.000914419		0.000914419
0.590106	0.000112823	0.000455833	0.000587852	0.000845125	0.000913067		0.000913067
0.591063	0.00011276	0.000455006	0.000585611	0.000844572	0.000911303		0.000911303
0.592019	0.000112063	0.000454044	0.000583444	0.000843915	0.000909212		0.000909212
0.592975	0.000110732	0.000452973	0.00058143	0.000843122	0.000906841		0.000906841
0.593932	0.000108837	0.000451837	0.000579632	0.000842175	0.000904214		0.000904214
0.594888	0.000106501	0.000450701	0.000578095	0.000841068	0.000901361		0.000901361
0.595845	0.000103879	0.00044965	0.000576849	0.000839817	0.000898345		0.000898345
0.596801	0.000101137	0.000448774	0.000575906	0.000838453	0.000895278		0.000895278
0.597757	9.8435e-05	0.000448144	0.000575264	0.000837023	0.000892325		0.000892325
0.598714	9.59094e-05	0.000447793	0.000574911	0.000835586	0.000889684		0.000889684
0.59967	9.36673e-05	0.000447704	0.000574829	0.0008342	0.000887564		0.000887564
0.600627	9.1783e-05	0.000447811	0.000574992	0.000832917	0.000886157		0.000886157
0.601583	9.02987e-05	0.000448012	0.000575373	0.00083177	0.000885603		0.000885603
0.602539	8.9228e-05	0.000448199	0.00057594	0.00083077	0.000885983		0.000885983
0.603496	8.85609e-05	0.000448281	0.000576661	0.000829903	0.000887307		0.000887307
0.604452	8.82693e-05	0.000448215	0.000577498	0.000829144	0.000889524		0.000889524
0.605409	8.83128e-05	0.00044801	0.00057841	0.000828471	0.000892532		0.000892532
0.606365	8.86438e-05	0.000447728	0.000579345	0.000827882	0.000896192		0.000896192
0.607321	8.92121e-05	0.000447459	0.000580242	0.000827411	0.000900341		0.000900341
0.608278	8.99673e-05	0.000447298	0.000581031	0.000827123	0.000904797		0.000904797
0.609234	9.08587e-05	0.000447309	0.000581632	0.000827106	0.000909364		0.000909364
0.610191	9.18344e-05	0.000447507	0.00058196	0.000827445	0.000913829		0.000913829
0.611147	9.28384e-05	0.000447849	0.000581938	0.000828191	0.000917969		0.000917969
0.612104	9.38092e-05	0.000448243	0.000581501	0.000829338	0.000921556		0.000921556
0.61306	9.4681e-05	0.000448567	0.000580605	0.000830805	0.000924378		0.000924378
0.614016	9.53881e-05	0.000448699	0.000579239	0.000832437	0.000926249		0.000926249
0.614973	9.58739e-05	0.000448545	0.000577424	0.000834029	0.000927037		0.000927037
0.615929	9.6102e-05	0.000448057	0.000575219	0.000835352	0.000926669		0.000926669
0.616886	9.60654e-05	0.000447242	0.000572708	0.00083619	0.000925146		0.000925146
0.617842	9.57939e-05	0.000446154	0.000570002	0.000836374	0.000922536		0.000922536
0.618798	9.53527e-05	0.000444878	0.000567218	0.000835801	0.000918972		0.000918972
0.619755	9.48357e-05	0.000443503	0.000564474	0.000834446	0.000914642		0.000914642
0.620711	9.43513e-05	0.000442107	0.000561867	0.000832347	0.000909774		0.000909774
0.621668	9.40068e-05	0.000440731	0.000559472	0.000829591	0.000904634		0.000904634
0.622624	9.38921e-05	0.000439379	0.000557326	0.000826295	0.000899508		0.000899508
0.623581	9.40691e-05	0.000438017	0.000555431	0.000822585	0.00089469		0.00089469
0.624537	9.45652e-05	0.000436583	0.00055376	0.000818596	0.000890467		0.000890467
0.625493	9.53734e-05	0.000435007	0.000552267	0.000814469	0.000887094		0.000887094
0.62645	9.64557e-05	0.000433228	0.000550908	0.00081037	0.000884774		0.000884774
0.627406	9.77483e-05	0.000431207	0.000549654	0.000806491	0.000883635		0.000883635
0.628363	9.91661e-05	0.000428938	0.000548504	0.000803053	0.000883718		0.000883718
0.629319	0.000100608	0.000426449	0.00054749	0.000800287	0.000884967		0.000884967
0.630275	0.000101964	0.000423791	0.000546666	0.0007984	0.000887241		0.000887241
0.631232	0.000103119	0.000421033	0.000546098	0.000797534	0.000890315		0.000890315
0.632188	0.000103966	0.000418244	0.000545842	0.000797726	0.000893907		0.000893907
0.633145	0.000104419	0.000415485	0.000545921	0.000798887	0.0008977		0.0008977
0.634101	0.000104421	0.000412804	0.000546313	0.000800802	0.000901372		0.000901372
0.635057	0.000103956	0.000410235	0.000546943	0.000803159	0.000904627		0.000904627
0.636014	0.000103049	0.000407809	0.000547688	0.000805596	0.000907236		0.000907236
0.63697	0.000101767	0.000405556	0.000548395	0.000807764	0.000909061		0.000909061
0.637927	0.000100207	0.000403516	0.000548902	0.000809385	0.000910078		0.000910078
0.638883	9.84857e-05	0.000401732	0.000549064	0.000810289	0.00091038		0.00091038
0.63984	9.67309e-05	0.000400249	0.000548777	0.000810436	0.000910154		0.000910154
0.640796	9.50726e-05	0.000399091	0.000547991	0.000809908	0.000909642		0.000909642
0.641752	9.36377e-05	0.000398253	0.000546719	0.00080888	0.000909089		0.000909089
0.642709	9.25464e-05	0.000397684	0.000545027	0.000807575	0.000908693		0.000908693
0.643665	9.19048e-05	0.000397292	0.000543019	0.000806227	0.000908564		0.000908564
0.644622	9.1795e-05	0.000396955	0.000540814	0.000805039	0.000908718		0.000908718
0.645578	9.22594e-05	0.000396551	0.000538529	0.000804157	0.000909085		0.000909085
0.646534	9.32846e-05	0.000395988	0.000536263	0.000803664	0.000909547		0.000909547
0.647491	9.47871e-05	0.000395227	0.000534094	0.000803582	0.000909978		0.000909978
0.648447	9.66094e-05	0.000394306	0.000532084	0.000803881	0.000910277		0.000910277
0.649404	9.85289e-05	0.000393328	0.000530292	0.000804496	0.00091039		0.00091039
0.65036	0.000100282	0.000392448	0.000528778	0.000805345	0.000910307		0.000910307
0.651316	0.000101599	0.000391838	0.000527611	0.000806339	0.000910044		0.000910044
0.652273	0.000102252	0.000391648	0.000526857	0.000807396	0.000909618		0.000909618
0.653229	0.000102089	0.000391975	0.000526564	0.000808449	0.000909032		0.000909032
0.654186	0.000101067	0.000392836	0.000526739	0.00080945	0.000908261		0.000908261
0.655142	9.92649e-05	0.000394158	0.000527328	0.000810372	0.000907264		0.000907264
0.656099	9.68711e-05	0.000395781	0.000528208	0.000811204	0.000906001		0.000906001
0.657055	9.41583e-05	0.000397472	0.000529198	0.000811948	0.000904458		0.000904458
0.658011	9.14374e-05	0.000398956	0.000530084	0.000812607	0.000902664		0.000902664
0.658968	8.90073e-05	0.000399947	0.00053066	0.000813177	0.000900703		0.000900703
0.659924	8.71054e-05	0.000400196	0.000530767	0.00081364	0.000898714		0.000898714
0.660881	8.58708e-05	0.000399526	0.000530327	0.000813965	0.000896874		0.000896874
0.661837	8.53256e-05	0.000397864	0.00052936	0.000814113	0.000895372		0.000895372
0.662793	8.53796e-05	0.00039526	0.000527976	0.000814048	0.000894391		0.000894391
0.66375	8.58578e-05	0.000391881	0.000526354	0.000813743	0.000894076		0.000894076
0.664706	8.65442e-05	0.000387989	0.000524694	0.000813201	0.000894517		0.000894517
0.665663	8.72339e-05	0.000383896	0.000523181	0.000812454	0.000895735		0.000895735
0.666619	8.77791e-05	0.000379913	0.000521941	0.000811561	0.00089768		0.00089768
0.667575	8.81194e-05	0.000376303	0.000521018	0.000810603	0.000900228		0.000900228
0.668532	8.82884e-05	0.000373238	0.000520369	0.000809668	0.00090319		0.00090319
0.669488	8.8393e-05	0.000370788	0.000519869	0.000808826	0.000906324		0.000906324
0.670445	8.8573e-05	0.000368916	0.000519341	0.000808119	0.000909355		0.000909355
0.671401	8.89505e-05	0.000367501	0.000518582	0.000807542	0.000911995		0.000911995
0.672358	8.95838e-05	0.00036637	0.000517396	0.000807043	0.000913965		0.000913965
0.673314	9.04384e-05	0.000365335	0.000515624	0.000806522	0.000915025		0.000915025
0.67427	9.13843e-05	0.000364227	0.000513165	0.00080585	0.000914996		0.000914996
0.675227	9.22211e-05	0.000362928	0.000509986	0.000804885	0.000913778		0.000913778
0.676183	9.27237e-05	0.000361383	0.000506127	0.000803497	0.000911363		0.000911363
0.67714	9.26984e-05	0.00035961	0.000501694	0.000801596	0.000907837		0.000907837
0.678096	9.2032e-05	0.000357689	0.000496841	0.000799146	0.000903369		0.000903369
0.679052	9.07234e-05	0.000355743	0.000491755	0.000796176	0.00089819		0.00089819
0.680009	8.8886e-05	0.000353916	0.000486623	0.00079278	0.000892562		0.000892562
0.680965	8.67223e-05	0.000352342	0.000481619	0.000789098	0.000886745		0.000886745
0.681922	8.44749e-05	0.00035113	0.000476877	0.000785301	0.000880962		0.000880962
0.682878	8.23684e-05	0.000350351	0.000472486	0.000781555	0.000875376		0.000875376
0.683834	8.05558e-05	0.000350036	0.000468486	0.000777999	0.00087008		0.00087008
0.684791	7.9085e-05	0.000350192	0.000464874	0.000774728	0.000865101		0.000865101
0.685747	7.7893e-05	0.000350805	0.000461619	0.000771777	0.000860417		0.000860417
0.686704	7.68301e-05	0.000351849	0.000458672	0.000769134	0.000855984		0.000855984
0.68766	7.57079e-05	0.000353276	0.000455977	0.00076674	0.000851757		0.000851757
0.688617	7.43568e-05	0.000355001	0.000453475	0.00076451	0.000847703		0.000847703
0.689573	7.26799e-05	0.000356879	0.000451104	0.000762346	0.000843811		0.000843811
0.690529	7.06876e-05	0.000358694	0.000448799	0.000760139	0.000840083		0.000840083
0.691486	6.85047e-05	0.000360153	0.000446488	0.000757771	0.000836521		0.000836521
0.692442	6.63493e-05	0.000360922	0.000444098	0.000755123	0.000833122		0.000833122
0.693399	6.44879e-05	0.000360664	0.000441563	0.000752069	0.000829871		0.000829871
0.694355	6.31785e-05	0.00035911	0.000438834	0.00074849	0.00082674		0.00082674
0.695311	6.26166e-05	0.000356118	0.000435895	0.000744296	0.000823696		0.000823696
0.696268	6.28938e-05	0.000351727	0.00043277	0.000739442	0.000820711		0.000820711
0.697224	6.39793e-05	0.000346168	0.000429525	0.000733953	0.000817762		0.000817762
0.698181	6.57268e-05	0.000339848	0.000426268	0.000727933	0.000814833		0.000814833
0.699137	6.79041e-05	0.00033329	0.000423126	0.000721558	0.000811909		0.000811909
0.700094	7.02399e-05	0.000327054	0.000420232	0.000715058	0.000808969		0.000808969
0.70105	7.24773e-05	0.000321642	0.0004177	0.000708681	0.000805981		0.000805981
0.702006	7.4424e-05	0.000317416	0.000415605	0.000702654	0.000802907		0.000802907
0.702963	7.5988e-05	0.000314542	0.000413974	0.000697146	0.000799713		0.000799713
0.703919	7.71925e-05	0.000312978	0.000412775	0.000692253	0.000796376		0.000796376
0.704876	7.8165e-05	0.000312491	0.000411928	0.00068799	0.000792904		0.000792904
0.705832	7.91033e-05	0.000312713	0.000411313	0.000684313	0.000789336		0.000789336
0.706788	8.02256e-05	0.000313217	0.000410795	0.000681146	0.000785744		0.000785744
0.707745	8.17157e-05	0.000313585	0.000410239	0.000678415	0.000782222		0.000782222
0.708701	8.36772e-05	0.000313477	0.000409531	0.00067608	0.000778863		0.000778863
0.709658	8.61046e-05	0.000312661	0.000408586	0.000674148	0.000775739		0.000775739
0.710614	8.88801e-05	0.000311036	0.000407356	0.000672672	0.000772875		0.000772875
0.71157	9.17927e-05	0.000308614	0.000405822	0.000671722	0.000770234		0.000770234
0.712527	9.45752e-05	0.000305499	0.000403986	0.000671356	0.00076771		0.00076771
0.713483	9.69477e-05	0.000301857	0.000401861	0.000671575	0.000765133		0.000765133
0.71444	9.86603e-05	0.000297881	0.000399468	0.000672293	0.000762293		0.000762293
0.715396	9.95254e-05	0.00029376	0.000396828	0.000673326	0.000758963		0.000758963
0.716353	9.94383e-05	0.000289667	0.000393966	0.000674399	0.000754945		0.000754945
0.717309	9.83853e-05	0.000285738	0.000390921	0.000675185	0.000750095		0.000750095
0.718265	9.64416e-05	0.000282067	0.000387746	0.000675351	0.000744353		0.000744353
0.719222	9.37612e-05	0.000278715	0.000384519	0.000674619	0.000737754		0.000737754
0.720178	9.05613e-05	0.000275706	0.00038133	0.000672812	0.000730419		0.000730419
0.721135	8.70998e-05	0.000273045	0.000378282	0.00066988	0.000722541		0.000722541
0.722091	8.36491e-05	0.000270717	0.000375477	0.000665906	0.000714356		0.000714356
0.723047	8.04658e-05	0.000268695	0.000372997	0.000661085	0.000706114		0.000706114
0.724004	7.77615e-05	0.00026693	0.000370897	0.000655685	0.000698058		0.000698058
0.72496	7.56777e-05	0.00026535	0.000369194	0.00065	0.000690409		0.000690409
0.725917	7.42711e-05	0.000263856	0.000367866	0.00064431	0.000683354		0.000683354
0.726873	7.35117e-05	0.000262323	0.000366854	0.000638847	0.000677039		0.000677039
0.727829	7.32962e-05	0.000260616	0.000366078	0.000633778	0.000671565		0.000671565
0.728786	7.34731e-05	0.000258617	0.000365439	0.000629201	0.000666972		0.000666972
0.729742	7.38742e-05	0.000256254	0.000364829	0.000625141	0.000663231		0.000663231
0.730699	7.43465e-05	0.000253526	0.000364141	0.000621566	0.000660238		0.000660238
0.731655	7.47757e-05	0.000250515	0.000363263	0.000618384	0.000657819		0.000657819
0.732611	7.50969e-05	0.000247379	0.000362086	0.000615463	0.000655745		0.000655745
0.733568	7.52894e-05	0.000244319	0.000360504	0.000612645	0.000653772		0.000653772
0.734524	7.53592e-05	0.000241544	0.000358429	0.000609768	0.000651681		0.000651681
0.735481	7.53145e-05	0.000239214	0.000355806	0.000606691	0.000649322		0.000649322
0.736437	7.51428e-05	0.00023741	0.000352631	0.000603323	0.000646636		0.000646636
0.737393	7.47995e-05	0.000236116	0.000348967	0.000599635	0.000643663		0.000643663
0.73835	7.42107e-05	0.000235223	0.000344944	0.000595663	0.000640514		0.000640514
0.739306	7.32921e-05	0.000234563	0.000340748	0.000591492	0.000637336		0.000637336
0.740263	7.19782e-05	0.000233957	0.000336592	0.000587229	0.000634263		0.000634263
0.741219	7.02521e-05	0.000233255	0.000332683	0.000582969	0.000631379		0.000631379
0.742176	6.81651e-05	0.000232378	0.000329174	0.000578765	0.000628701		0.000628701
0.743132	6.58407e-05	0.000231329	0.000326143	0.000574614	0.000626185		0.000626185
0.744088	6.34583e-05	0.00023019	0.000323576	0.000570459	0.000623747		0.000623747
0.745045	6.12219e-05	0.000229098	0.000321372	0.000566208	0.000621291		0.000621291
0.746001	5.93204e-05	0.000228203	0.00031937	0.000561755	0.000618731		0.000618731
0.746958	5.78899e-05	0.000227634	0.000317386	0.000557006	0.000615995		0.000615995
0.747914	5.69858e-05	0.000227469	0.000315245	0.000551898	0.000613021		0.000613021
0.748871	5.65698e-05	0.000227709	0.000312825	0.000546404	0.000609734		0.000609734
0.749827	5.65132e-05	0.000228283	0.000310071	0.000540527	0.00060603		0.00060603
0.750783	5.66135e-05	0.000229054	0.00030701	0.000534284	0.000601762		0.000601762
0.75174	5.66226e-05	0.000229845	0.000303743	0.000527696	0.000596752		0.000596752
0.752696	5.62811e-05	0.000230466	0.000300421	0.000520767	0.000590807		0.000590807
0.753652	5.5356e-05	0.000230745	0.000297215	0.00051348	0.00058375		0.00058375
0.754609	5.36778e-05	0.000230548	0.000294275	0.000505798	0.000575456		0.000575456
0.755565	5.11713e-05	0.000229799	0.000291694	0.000497676	0.000565873		0.000565873
0.756522	4.78764e-05	0.00022848	0.000289479	0.000489077	0.000555042		0.000555042
0.757478	4.39525e-05	0.000226628	0.000287536	0.000479997	0.000543092		0.000543092
0.758435	3.96633e-05	0.000224321	0.000285684	0.000470475	0.000530229		0.000530229
0.759391	3.5343e-05	0.000221655	0.000283686	0.000460604	0.000516705		0.000516705
0.760347	3.13473e-05	0.000218723	0.000281295	0.000450519	0.000502785		0.000502785
0.761304	2.79999e-05	0.000215598	0.000278308	0.000440382	0.000488712		0.000488712
0.76226	2.55434e-05	0.000212312	0.000274606	0.000430358	0.000474678		0.000474678
0.763217	2.41059e-05	0.000208856	0.00027018	0.000420591	0.000460811		0.000460811
0.764173	2.36904e-05	0.000205181	0.000265132	0.000411191	0.000447171		0.000447171
0.765129	2.41856e-05	0.00020122	0.000259649	0.000402228	0.000433776		0.000433776
0.766086	2.53968e-05	0.000196919	0.000253967	0.000393746	0.000420631		0.000420631
0.767042	2.70856e-05	0.000192272	0.000248326	0.000385771	0.000407763		0.000407763
0.767999	2.90108e-05	0.000187354	0.000242929	0.00037833	0.000395255		0.000395255
0.768955	3.09598e-05	0.000182336	0.000237921	0.000371451	0.00038325		0.00038325
0.769912	3.2769e-05	0.000177481	0.000233378	0.000365158	0.000371946		0.000371946
0.770868	3.43285e-05	0.000173114	0.000229316	0.000359446	0.000361556		0.000361556
0.771824	3.55757e-05	0.000169562	0.000225708	0.000354261	0.000352262		0.000352262
0.772781	3.64825e-05	0.000167095	0.000222505	0.000349475	0.000344161		0.000344161
0.773737	3.70381e-05	0.000165859	0.000219658	0.000344878	0.000337228		0.000337228
0.774694	3.72347e-05	0.00016584	0.00021712	0.00034019	0.00033129		0.00033129
0.77565	3.70567e-05	0.000166852	0.000214853	0.00033509	0.000326043		0.000326043
0.776606	3.64768e-05	0.000168568	0.000212818	0.000329263	0.000321074		0.000321074
0.777563	3.54599e-05	0.00017058	0.000210963	0.00032245	0.000315922		0.000315922
0.778519	3.39747e-05	0.000172469	0.000209214	0.000314496	0.00031013		0.00031013
0.779476	3.20115e-05	0.000173891	0.000207469	0.00030538	0.000303312		0.000303312
0.780432	2.96022e-05	0.000174623	0.000205607	0.000295229	0.000295199		0.000295199
0.781388	2.68374e-05	0.000174597	0.000203495	0.000284303	0.000285679		0.000285679
0.782345	2.38736e-05	0.000173886	0.00020102	0.000272969	0.000274804		0.000274804
0.783301	2.0925e-05	0.000172664	0.000198109	0.000261655	0.000262785		0.000262785
0.784258	1.82409e-05	0.000171153	0.000194754	0.000250797	0.000249953		0.000249953
0.785214	1.60686e-05	0.000169557	0.000191024	0.00024079	0.000236704		0.000236704
0.786171	1.46129e-05	0.000168019	0.000187062	0.000231933	0.000223436		0.000223436
0.787127	1.40012e-05	0.000166598	0.00018307	0.000224398	0.000210488		0.000210488
0.788083	1.4264e-05	0.000165267	0.000179278	0.0002182	0.000198093		0.000198093
0.78904	1.53354e-05	0.000163935	0.00017591	0.00021319	0.000186362		0.000186362
0.789996	1.70735e-05	0.000162479	0.000173154	0.000209068	0.000175304		0.000175304
0.790953	1.92921e-05	0.000160779	0.000171141	0.000205408	0.000164864		0.000164864
0.791909	2.17962e-05	0.000158743	0.000169934	0.00020171	0.000154984		0.000154984
0.792865	2.44101e-05	0.000156324	0.000169535	0.000197448	0.000145651		0.000145651
0.793822	2.69934e-05	0.000153524	0.000169895	0.000192137	0.000136927		0.000136927
0.794778	2.94447e-05	0.000150393	0.000170927	0.000185386	0.000128943		0.000128943
0.795735	3.16966e-05	0.000147019	0.000172521	0.000176946	0.000121866		0.000121866
0.796691	3.37072e-05	0.000143515	0.000174546	0.000166735	0.000115838		0.000115838
0.797647	3.54535e-05	0.000140007	0.00017685	0.000154841	0.000110916		0.000110916
0.798604	3.69272e-05	0.000136616	0.000179263	0.000141515	0.000107024		0.000107024
0.79956	3.81335e-05	0.000133441	0.000181587	0.000127124	0.000103937		0.000103937
0.800517	3.90883e-05	0.000130543	0.000183611	0.000112115	0.000101304		0.000101304

## Sheet: fig1e
	ellip(rad)						M/M(2.5T)
energy(eV)	0.24T	0.49T	0.71T	2.0T	2.5T		0.24T	0.49T	0.71T	2.0T
0.100423	-6.0929e-05	-0.000259335	-0.000256997	-0.000110016	-9.4161e-05		0.105455	0.38	0.534545	0.927273
0.10138	-6.05538e-05	-0.000259631	-0.000257379	-0.000110033	-9.48027e-05
0.102336	-5.94781e-05	-0.00026047	-0.000258508	-0.000110104	-9.66747e-05
0.103292	-5.78416e-05	-0.000261717	-0.000260334	-0.00011029	-9.96271e-05
0.104249	-5.5847e-05	-0.000263179	-0.000262775	-0.000110677	-0.000103435
0.105205	-5.37231e-05	-0.000264649	-0.000265716	-0.000111355	-0.00010783
0.106162	-5.16843e-05	-0.000265943	-0.000269016	-0.000112395	-0.000112531
0.107118	-4.98979e-05	-0.000266936	-0.000272519	-0.000113818	-0.000117271
0.108075	-4.8464e-05	-0.000267579	-0.000276066	-0.000115578	-0.000121812
0.109031	-4.74116e-05	-0.000267898	-0.000279514	-0.000117549	-0.000125953
0.109987	-4.67097e-05	-0.000267981	-0.000282751	-0.00011954	-0.000129532
0.110944	-4.62893e-05	-0.000267949	-0.000285704	-0.000121319	-0.000132426
0.1119	-4.6068e-05	-0.000267935	-0.000288346	-0.000122662	-0.000134558
0.112857	-4.5973e-05	-0.000268057	-0.000290691	-0.000123397	-0.000135905
0.113813	-4.59548e-05	-0.000268404	-0.000292781	-0.000123444	-0.000136505
0.114769	-4.59922e-05	-0.000269031	-0.000294673	-0.000122834	-0.00013646
0.115726	-4.60881e-05	-0.000269959	-0.000296425	-0.000121708	-0.00013593
0.116682	-4.62593e-05	-0.000271175	-0.000298089	-0.000120283	-0.000135117
0.117639	-4.65249e-05	-0.000272643	-0.000299705	-0.000118813	-0.00013423
0.118595	-4.68963e-05	-0.000274311	-0.0003013	-0.000117534	-0.000133456
0.119551	-4.73724e-05	-0.000276116	-0.000302895	-0.000116624	-0.000132929
0.120508	-4.79397e-05	-0.000277992	-0.00030451	-0.000116174	-0.000132714
0.121464	-4.8577e-05	-0.000279884	-0.000306164	-0.000116185	-0.000132809
0.122421	-4.92623e-05	-0.000281753	-0.000307878	-0.000116577	-0.000133161
0.123377	-4.99796e-05	-0.000283585	-0.00030967	-0.000117221	-0.000133695
0.124334	-5.07237e-05	-0.000285398	-0.000311553	-0.000117966	-0.000134342
0.12529	-5.15009e-05	-0.000287234	-0.000313531	-0.000118673	-0.000135059
0.126246	-5.23279e-05	-0.000289156	-0.000315592	-0.000119243	-0.000135837
0.127203	-5.32264e-05	-0.00029123	-0.000317711	-0.000119625	-0.000136691
0.128159	-5.42181e-05	-0.000293513	-0.000319848	-0.000119824	-0.000137639
0.129116	-5.53194e-05	-0.000296037	-0.000321958	-0.000119891	-0.000138684
0.130072	-5.6537e-05	-0.0002988	-0.000323989	-0.00011991	-0.000139793
0.131028	-5.78648e-05	-0.000301763	-0.000325895	-0.000119975	-0.000140896
0.131985	-5.9283e-05	-0.000304863	-0.000327642	-0.000120177	-0.000141899
0.132941	-6.07563e-05	-0.000308017	-0.000329208	-0.000120582	-0.000142704
0.133898	-6.22348e-05	-0.000311144	-0.000330592	-0.000121229	-0.000143237
0.134854	-6.3655e-05	-0.000314178	-0.000331809	-0.000122123	-0.000143472
0.13581	-6.49434e-05	-0.000317072	-0.000332889	-0.000123244	-0.000143444
0.136767	-6.60235e-05	-0.000319812	-0.000333875	-0.000124554	-0.000143241
0.137723	-6.68257e-05	-0.000322403	-0.000334814	-0.000126013	-0.000142997
0.13868	-6.72993e-05	-0.000324873	-0.000335751	-0.00012759	-0.000142857
0.139636	-6.74237e-05	-0.000327258	-0.000336725	-0.00012927	-0.000142956
0.140593	-6.72163e-05	-0.000329597	-0.000337767	-0.000131053	-0.000143391
0.141549	-6.6733e-05	-0.000331924	-0.000338893	-0.000132953	-0.000144205
0.142505	-6.60612e-05	-0.00033427	-0.000340107	-0.000134983	-0.000145384
0.143462	-6.53058e-05	-0.000336656	-0.000341401	-0.000137144	-0.000146858
0.144418	-6.4571e-05	-0.000339098	-0.000342758	-0.000139417	-0.000148518
0.145375	-6.39436e-05	-0.000341601	-0.000344158	-0.000141754	-0.000150234
0.146331	-6.3481e-05	-0.00034416	-0.000345581	-0.000144083	-0.000151882
0.147287	-6.32068e-05	-0.000346763	-0.000347015	-0.000146313	-0.000153359
0.148244	-6.31152e-05	-0.000349381	-0.000348455	-0.000148352	-0.000154603
0.1492	-6.31802e-05	-0.000351979	-0.00034991	-0.000150118	-0.000155599
0.150157	-6.33684e-05	-0.000354514	-0.000351397	-0.000151557	-0.00015638
0.151113	-6.36493e-05	-0.000356941	-0.000352939	-0.000152653	-0.000157018
0.152069	-6.40015e-05	-0.000359221	-0.000354561	-0.000153423	-0.000157612
0.153026	-6.44136e-05	-0.000361326	-0.000356281	-0.00015392	-0.000158265
0.153982	-6.48797e-05	-0.000363239	-0.00035811	-0.000154213	-0.000159069
0.154939	-6.53926e-05	-0.000364959	-0.000360045	-0.000154378	-0.000160084
0.155895	-6.59375e-05	-0.000366494	-0.000362074	-0.000154486	-0.000161333
0.156852	-6.64879e-05	-0.000367857	-0.000364173	-0.000154595	-0.000162795
0.157808	-6.70067e-05	-0.000369063	-0.000366321	-0.000154746	-0.000164408
0.158764	-6.74508e-05	-0.000370131	-0.000368497	-0.000154969	-0.000166085
0.159721	-6.77793e-05	-0.000371076	-0.000370686	-0.000155283	-0.000167728
0.160677	-6.79623e-05	-0.000371922	-0.000372883	-0.000155697	-0.000169248
0.161634	-6.79884e-05	-0.000372698	-0.000375091	-0.000156217	-0.000170575
0.16259	-6.7869e-05	-0.000373441	-0.000377315	-0.000156839	-0.000171677
0.163546	-6.76373e-05	-0.000374194	-0.00037956	-0.000157547	-0.000172556
0.164503	-6.73423e-05	-0.000375002	-0.000381822	-0.000158318	-0.00017325
0.165459	-6.704e-05	-0.0003759	-0.000384091	-0.000159119	-0.00017382
0.166416	-6.67819e-05	-0.000376913	-0.000386342	-0.000159916	-0.000174338
0.167372	-6.66057e-05	-0.000378042	-0.000388543	-0.000160681	-0.000174878
0.168328	-6.65294e-05	-0.000379271	-0.000390656	-0.000161401	-0.0001755
0.169285	-6.65503e-05	-0.000380561	-0.000392642	-0.000162077	-0.000176251
0.170241	-6.66499e-05	-0.000381867	-0.000394465	-0.000162728	-0.000177153
0.171198	-6.68015e-05	-0.000383134	-0.000396096	-0.000163386	-0.000178212
0.172154	-6.69792e-05	-0.000384317	-0.000397518	-0.000164084	-0.00017941
0.173111	-6.71651e-05	-0.000385376	-0.000398729	-0.000164856	-0.000180716
0.174067	-6.73521e-05	-0.00038629	-0.000399741	-0.000165723	-0.000182082
0.175023	-6.75435e-05	-0.000387052	-0.000400585	-0.000166697	-0.000183447
0.17598	-6.77478e-05	-0.000387673	-0.000401302	-0.000167771	-0.000184744
0.176936	-6.7973e-05	-0.000388179	-0.000401945	-0.000168922	-0.000185903
0.177893	-6.82211e-05	-0.000388608	-0.000402568	-0.000170116	-0.000186861
0.178849	-6.8484e-05	-0.000389009	-0.000403223	-0.000171305	-0.000187569
0.179805	-6.87432e-05	-0.000389433	-0.000403948	-0.000172439	-0.000187998
0.180762	-6.89712e-05	-0.00038993	-0.000404764	-0.000173472	-0.000188154
0.181718	-6.91345e-05	-0.000390542	-0.000405668	-0.000174373	-0.000188075
0.182675	-6.91983e-05	-0.000391299	-0.000406639	-0.000175137	-0.000187836
0.183631	-6.91306e-05	-0.000392214	-0.000407635	-0.00017579	-0.000187545
0.184588	-6.89072e-05	-0.000393284	-0.000408608	-0.000176388	-0.000187334
0.185544	-6.8516e-05	-0.000394492	-0.000409508	-0.000177014	-0.000187341
0.1865	-6.79609e-05	-0.000395813	-0.000410294	-0.000177763	-0.000187693
0.187457	-6.72637e-05	-0.000397212	-0.000410941	-0.000178723	-0.000188483
0.188413	-6.64641e-05	-0.000398651	-0.000411445	-0.000179956	-0.000189758
0.18937	-6.56149e-05	-0.000400093	-0.000411822	-0.000181486	-0.000191505
0.190326	-6.47747e-05	-0.000401495	-0.000412103	-0.000183291	-0.00019366
0.191282	-6.39975e-05	-0.000402815	-0.000412328	-0.000185304	-0.00019611
0.192239	-6.33225e-05	-0.00040401	-0.00041254	-0.000187426	-0.000198714
0.193195	-6.27663e-05	-0.000405041	-0.00041277	-0.000189544	-0.000201329
0.194152	-6.23195e-05	-0.000405874	-0.000413036	-0.000191549	-0.000203827
0.195108	-6.1951e-05	-0.000406489	-0.00041334	-0.000193354	-0.000206113
0.196064	-6.16161e-05	-0.000406884	-0.00041367	-0.000194903	-0.000208145
0.197021	-6.12694e-05	-0.000407075	-0.000414004	-0.000196174	-0.000209931
0.197977	-6.08769e-05	-0.0004071	-0.00041432	-0.000197178	-0.000211532
0.198934	-6.04239e-05	-0.000407011	-0.000414603	-0.000197948	-0.000213041
0.19989	-5.99171e-05	-0.000406868	-0.000414856	-0.000198535	-0.000214565
0.200847	-5.93793e-05	-0.000406734	-0.000415094	-0.000198993	-0.000216195
0.201803	-5.88402e-05	-0.000406665	-0.000415347	-0.000199381	-0.000217981
0.202759	-5.83248e-05	-0.000406712	-0.000415649	-0.000199751	-0.000219912
0.203716	-5.78453e-05	-0.000406909	-0.000416031	-0.00020015	-0.000221911
0.204672	-5.73988e-05	-0.000407285	-0.000416509	-0.000200616	-0.000223849
0.205629	-5.6971e-05	-0.000407853	-0.000417078	-0.000201173	-0.000225571
0.206585	-5.6545e-05	-0.000408614	-0.000417712	-0.000201831	-0.000226935
0.207541	-5.61109e-05	-0.000409556	-0.000418369	-0.000202584	-0.000227842
0.208498	-5.5673e-05	-0.000410645	-0.000418996	-0.000203415	-0.00022827
0.209454	-5.52515e-05	-0.000411825	-0.000419545	-0.000204296	-0.000228274
0.210411	-5.48782e-05	-0.000413018	-0.00041998	-0.000205203	-0.000227984
0.211367	-5.45873e-05	-0.000414129	-0.000420285	-0.000206114	-0.000227574
0.212323	-5.44056e-05	-0.000415057	-0.000420464	-0.000207021	-0.000227232
0.21328	-5.4345e-05	-0.00041571	-0.000420541	-0.000207928	-0.000227124
0.214236	-5.4399e-05	-0.000416022	-0.000420549	-0.000208848	-0.000227371
0.215193	-5.45448e-05	-0.000415961	-0.000420526	-0.000209795	-0.000228035
0.216149	-5.47499e-05	-0.000415543	-0.000420507	-0.000210778	-0.000229121
0.217106	-5.49792e-05	-0.000414821	-0.000420519	-0.000211796	-0.000230587
0.218062	-5.5203e-05	-0.000413883	-0.000420579	-0.000212831	-0.000232364
0.219018	-5.54011e-05	-0.000412828	-0.000420701	-0.000213852	-0.000234368
0.219975	-5.55645e-05	-0.000411758	-0.000420892	-0.000214819	-0.000236522
0.220931	-5.56951e-05	-0.000410755	-0.000421156	-0.000215689	-0.000238754
0.221888	-5.58025e-05	-0.000409876	-0.000421498	-0.000216427	-0.000241011
0.222844	-5.59012e-05	-0.000409146	-0.000421918	-0.000217009	-0.000243249
0.2238	-5.60078e-05	-0.000408557	-0.000422412	-0.000217428	-0.000245438
0.224757	-5.61387e-05	-0.000408075	-0.000422966	-0.000217697	-0.000247557
0.225713	-5.63078e-05	-0.000407652	-0.00042356	-0.000217841	-0.000249592
0.22667	-5.65254e-05	-0.000407228	-0.000424164	-0.000217901	-0.000251535
0.227626	-5.67964e-05	-0.00040675	-0.00042474	-0.00021792	-0.000253382
0.228582	-5.71202e-05	-0.000406176	-0.000425248	-0.000217942	-0.000255131
0.229539	-5.74902e-05	-0.000405485	-0.000425648	-0.000218004	-0.000256777
0.230495	-5.78949e-05	-0.000404681	-0.000425905	-0.000218137	-0.000258318
0.231452	-5.83188e-05	-0.000403786	-0.000425995	-0.000218358	-0.000259748
0.232408	-5.87451e-05	-0.000402844	-0.000425903	-0.000218676	-0.000261064
0.233365	-5.91566e-05	-0.000401903	-0.000425632	-0.000219089	-0.000262266
0.234321	-5.95379e-05	-0.000401006	-0.000425197	-0.000219592	-0.000263357
0.235277	-5.98765e-05	-0.000400185	-0.000424628	-0.000220173	-0.000264349
0.236234	-6.01637e-05	-0.000399447	-0.000423962	-0.000220821	-0.000265261
0.23719	-6.03955e-05	-0.000398776	-0.000423241	-0.00022153	-0.000266118
0.238146	-6.05734e-05	-0.000398133	-0.000422507	-0.000222295	-0.000266947
0.239103	-6.07044e-05	-0.000397464	-0.000421796	-0.000223117	-0.000267778
0.240059	-6.08011e-05	-0.000396709	-0.000421133	-0.000223997	-0.000268637
0.241016	-6.08804e-05	-0.000395819	-0.000420533	-0.000224939	-0.000269546
0.241972	-6.09609e-05	-0.000394764	-0.00042	-0.000225946	-0.000270523
0.242929	-6.1061e-05	-0.00039355	-0.000419533	-0.000227019	-0.000271581
0.243885	-6.11952e-05	-0.000392215	-0.000419128	-0.000228153	-0.000272729
0.244841	-6.13722e-05	-0.000390837	-0.000418784	-0.000229347	-0.000273978
0.245798	-6.15939e-05	-0.000389514	-0.000418503	-0.000230597	-0.000275339
0.246754	-6.18548e-05	-0.000388354	-0.000418293	-0.000231906	-0.000276826
0.247711	-6.21442e-05	-0.000387451	-0.00041816	-0.000233278	-0.000278454
0.248667	-6.2447e-05	-0.00038687	-0.000418111	-0.00023472	-0.000280232
0.249624	-6.27455e-05	-0.00038663	-0.000418143	-0.000236237	-0.000282162
0.25058	-6.30209e-05	-0.000386702	-0.000418247	-0.000237825	-0.000284235
0.251536	-6.32536e-05	-0.000387013	-0.0004184	-0.000239473	-0.000286426
0.252493	-6.34244e-05	-0.000387462	-0.000418575	-0.000241154	-0.000288699
0.253449	-6.3515e-05	-0.000387933	-0.000418738	-0.000242838	-0.000291007
0.254405	-6.351e-05	-0.000388321	-0.000418859	-0.000244491	-0.000293293
0.255362	-6.33992e-05	-0.000388541	-0.000418912	-0.00024609	-0.000295498
0.256318	-6.31807e-05	-0.000388536	-0.000418879	-0.000247625	-0.000297562
0.257275	-6.28627e-05	-0.000388278	-0.00041875	-0.000249104	-0.000299431
0.258231	-6.24651e-05	-0.000387755	-0.000418521	-0.00025055	-0.000301061
0.259188	-6.2018e-05	-0.000386968	-0.000418189	-0.000251992	-0.000302426
0.260144	-6.1559e-05	-0.000385918	-0.000417756	-0.000253453	-0.000303516
0.2611	-6.11282e-05	-0.000384607	-0.000417218	-0.000254949	-0.000304346
0.262057	-6.07618e-05	-0.000383037	-0.000416575	-0.000256475	-0.000304948
0.263013	-6.04867e-05	-0.000381223	-0.000415822	-0.000258011	-0.000305367
0.26397	-6.03163e-05	-0.000379194	-0.000414961	-0.000259522	-0.000305653
0.264926	-6.0249e-05	-0.000377007	-0.000413995	-0.000260968	-0.000305852
0.265882	-6.02696e-05	-0.00037474	-0.000412934	-0.000262311	-0.000306001
0.266839	-6.03535e-05	-0.000372487	-0.000411797	-0.000263521	-0.00030612
0.267795	-6.04719e-05	-0.000370346	-0.000410605	-0.000264582	-0.000306216
0.268752	-6.05982e-05	-0.0003684	-0.000409384	-0.000265491	-0.000306289
0.269708	-6.07123e-05	-0.000366702	-0.000408161	-0.000266262	-0.000306339
0.270665	-6.08042e-05	-0.00036526	-0.000406958	-0.000266922	-0.000306373
0.271621	-6.08742e-05	-0.000364038	-0.000405796	-0.000267504	-0.000306414
0.272577	-6.0932e-05	-0.000362953	-0.000404687	-0.000268044	-0.000306496
0.273534	-6.09943e-05	-0.000361889	-0.000403638	-0.000268574	-0.000306667
0.27449	-6.10823e-05	-0.000360713	-0.000402651	-0.000269113	-0.000306973
0.275447	-6.1218e-05	-0.000359295	-0.000401725	-0.000269664	-0.00030745
0.276403	-6.1423e-05	-0.00035753	-0.000400859	-0.000270216	-0.000308117
0.277359	-6.17162e-05	-0.000355357	-0.000400053	-0.000270745	-0.000308972
0.278316	-6.21129e-05	-0.000352769	-0.000399311	-0.000271224	-0.00030999
0.279272	-6.2624e-05	-0.000349824	-0.00039864	-0.000271636	-0.00031114
0.280229	-6.32548e-05	-0.000346644	-0.000398047	-0.000271973	-0.000312393
0.281185	-6.40036e-05	-0.000343401	-0.000397541	-0.000272254	-0.000313736
0.282141	-6.48607e-05	-0.000340302	-0.000397122	-0.000272515	-0.000315182
0.283098	-6.58062e-05	-0.000337567	-0.000396785	-0.00027281	-0.00031677
0.284054	-6.68098e-05	-0.000335398	-0.000396512	-0.000273202	-0.000318565
0.285011	-6.78303e-05	-0.000333957	-0.000396275	-0.000273753	-0.000320639
0.285967	-6.88178e-05	-0.000333341	-0.000396035	-0.000274516	-0.000323065
0.286924	-6.97166e-05	-0.000333572	-0.000395747	-0.000275529	-0.000325899
0.28788	-7.04705e-05	-0.000334587	-0.000395362	-0.000276815	-0.000329175
0.288836	-7.10279e-05	-0.000336248	-0.000394836	-0.000278381	-0.000332903
0.289793	-7.13472e-05	-0.000338351	-0.000394126	-0.000280226	-0.000337065
0.290749	-7.14017e-05	-0.000340657	-0.0003932	-0.000282342	-0.000341624
0.291706	-7.11823e-05	-0.000342909	-0.000392038	-0.000284719	-0.000346528
0.292662	-7.06993e-05	-0.000344868	-0.000390628	-0.000287348	-0.000351712
0.293618	-6.99822e-05	-0.000346333	-0.000388976	-0.000290217	-0.000357102
0.294575	-6.90781e-05	-0.000347161	-0.000387097	-0.000293311	-0.000362611
0.295531	-6.80479e-05	-0.000347276	-0.000385026	-0.000296605	-0.000368146
0.296488	-6.69619e-05	-0.000346663	-0.000382807	-0.000300064	-0.000373605
0.297444	-6.58933e-05	-0.000345359	-0.000380498	-0.000303637	-0.000378883
0.2984	-6.49119e-05	-0.00034344	-0.000378161	-0.000307267	-0.000383875
0.299357	-6.40764e-05	-0.000340998	-0.000375859	-0.000310889	-0.000388486
0.300313	-6.34291e-05	-0.000338132	-0.000373652	-0.000314444	-0.000392641
0.30127	-6.29916e-05	-0.000334937	-0.000371587	-0.000317883	-0.000396291
0.302226	-6.2764e-05	-0.000331509	-0.000369697	-0.000321179	-0.00039942
0.303183	-6.27263e-05	-0.000327943	-0.000368001	-0.000324325	-0.000402052
0.304139	-6.28434e-05	-0.000324338	-0.000366502	-0.000327338	-0.000404247
0.305095	-6.30715e-05	-0.000320798	-0.000365189	-0.000330247	-0.000406096
0.306052	-6.33643e-05	-0.000317429	-0.000364045	-0.000333087	-0.00040771
0.307008	-6.36799e-05	-0.000314327	-0.000363044	-0.000335884	-0.000409208
0.307965	-6.39843e-05	-0.000311568	-0.000362161	-0.000338655	-0.0004107
0.308921	-6.42541e-05	-0.000309195	-0.000361368	-0.000341394	-0.000412274
0.309877	-6.44763e-05	-0.000307215	-0.000360638	-0.000344083	-0.00041399
0.310834	-6.46477e-05	-0.000305595	-0.000359949	-0.000346694	-0.000415873
0.31179	-6.47723e-05	-0.00030427	-0.000359279	-0.000349197	-0.000417915
0.312747	-6.4859e-05	-0.000303151	-0.000358611	-0.000351568	-0.000420089
0.313703	-6.49192e-05	-0.000302143	-0.000357932	-0.000353797	-0.000422349
0.314659	-6.49638e-05	-0.000301155	-0.000357233	-0.000355885	-0.000424649
0.315616	-6.50014e-05	-0.000300111	-0.000356506	-0.000357845	-0.000426945
0.316572	-6.50359e-05	-0.000298958	-0.000355747	-0.000359699	-0.000429206
0.317529	-6.5066e-05	-0.00029767	-0.000354952	-0.000361472	-0.000431417
0.318485	-6.50853e-05	-0.000296242	-0.000354113	-0.000363188	-0.000433575
0.319442	-6.5084e-05	-0.000294689	-0.00035322	-0.000364875	-0.000435689
0.320398	-6.50516e-05	-0.000293039	-0.000352262	-0.000366561	-0.000437778
0.321354	-6.49808e-05	-0.000291329	-0.000351225	-0.000368278	-0.000439855
0.322311	-6.48703e-05	-0.000289595	-0.000350097	-0.000370057	-0.000441931
0.323267	-6.47269e-05	-0.00028787	-0.000348869	-0.000371929	-0.000444006
0.324224	-6.45661e-05	-0.000286178	-0.00034754	-0.000373919	-0.000446069
0.32518	-6.44098e-05	-0.000284536	-0.000346114	-0.000376042	-0.000448107
0.326136	-6.42826e-05	-0.000282953	-0.000344608	-0.000378298	-0.000450104
0.327093	-6.42069e-05	-0.000281427	-0.000343044	-0.000380675	-0.000452059
0.328049	-6.41983e-05	-0.000279953	-0.000341454	-0.000383146	-0.000453984
0.329006	-6.42615e-05	-0.000278519	-0.000339872	-0.000385679	-0.000455912
0.329962	-6.43896e-05	-0.000277113	-0.000338336	-0.000388235	-0.000457888
0.330919	-6.45644e-05	-0.000275722	-0.00033688	-0.00039078	-0.000459965
0.331875	-6.476e-05	-0.000274332	-0.000335534	-0.00039328	-0.000462189
0.332831	-6.49484e-05	-0.000272931	-0.000334318	-0.000395708	-0.000464586
0.333788	-6.51043e-05	-0.000271508	-0.00033324	-0.00039804	-0.000467154
0.334744	-6.52105e-05	-0.000270054	-0.000332296	-0.000400255	-0.000469858
0.335701	-6.52614e-05	-0.000268561	-0.00033147	-0.000402339	-0.000472638
0.336657	-6.52634e-05	-0.000267029	-0.00033073	-0.000404279	-0.000475417
0.337613	-6.52343e-05	-0.000265459	-0.000330038	-0.000406074	-0.000478116
0.33857	-6.51991e-05	-0.000263858	-0.000329349	-0.00040773	-0.00048067
0.339526	-6.51858e-05	-0.000262233	-0.000328615	-0.000409267	-0.000483038
0.340483	-6.52197e-05	-0.000260592	-0.000327793	-0.000410714	-0.000485215
0.341439	-6.53191e-05	-0.000258941	-0.000326849	-0.000412111	-0.000487226
0.342395	-6.54921e-05	-0.000257281	-0.000325762	-0.000413506	-0.000489125
0.343352	-6.57353e-05	-0.000255609	-0.000324521	-0.000414944	-0.000490981
0.344308	-6.60351e-05	-0.000253921	-0.000323134	-0.000416469	-0.000492868
0.345265	-6.63705e-05	-0.000252211	-0.00032162	-0.000418112	-0.000494848
0.346221	-6.67175e-05	-0.000250479	-0.000320007	-0.000419893	-0.000496961
0.347178	-6.70537e-05	-0.000248727	-0.000318329	-0.000421818	-0.000499222
0.348134	-6.73621e-05	-0.000246961	-0.000316622	-0.000423883	-0.000501622
0.34909	-6.76334e-05	-0.000245191	-0.000314918	-0.000426077	-0.000504132
0.350047	-6.78663e-05	-0.000243424	-0.000313246	-0.000428387	-0.000506712
0.351003	-6.80643e-05	-0.000241668	-0.000311624	-0.000430804	-0.000509324
0.35196	-6.82329e-05	-0.000239928	-0.000310065	-0.000433318	-0.000511937
0.352916	-6.83744e-05	-0.000238206	-0.000308574	-0.000435924	-0.000514533
0.353872	-6.84855e-05	-0.000236507	-0.000307148	-0.00043861	-0.000517109
0.354829	-6.85558e-05	-0.000234835	-0.00030578	-0.000441361	-0.00051967
0.355785	-6.85702e-05	-0.000233198	-0.000304461	-0.000444144	-0.00052223
0.356742	-6.85137e-05	-0.000231608	-0.000303179	-0.000446918	-0.000524801
0.357698	-6.8377e-05	-0.000230076	-0.000301924	-0.000449632	-0.000527391
0.358654	-6.8163e-05	-0.000228611	-0.000300685	-0.000452231	-0.000530005
0.359611	-6.7889e-05	-0.000227218	-0.000299455	-0.00045467	-0.000532637
0.360567	-6.75871e-05	-0.000225897	-0.00029823	-0.000456919	-0.000535276
0.361524	-6.72991e-05	-0.000224638	-0.000297007	-0.000458972	-0.000537906
0.36248	-6.70692e-05	-0.000223427	-0.000295786	-0.000460851	-0.000540507
0.363437	-6.69351e-05	-0.000222249	-0.000294567	-0.000462598	-0.000543063
0.364393	-6.69205e-05	-0.000221085	-0.000293354	-0.000464272	-0.000545559
0.365349	-6.70304e-05	-0.000219919	-0.000292148	-0.000465935	-0.000547987
0.366306	-6.72505e-05	-0.000218739	-0.000290954	-0.000467641	-0.00055035
0.367262	-6.75502e-05	-0.000217538	-0.000289775	-0.000469428	-0.00055266
0.368219	-6.78889e-05	-0.000216314	-0.000288616	-0.00047131	-0.000554936
0.369175	-6.82226e-05	-0.000215071	-0.000287482	-0.000473281	-0.000557203
0.370131	-6.8511e-05	-0.000213817	-0.000286377	-0.000475316	-0.000559482
0.371088	-6.87218e-05	-0.000212561	-0.000285304	-0.000477382	-0.000561786
0.372044	-6.88341e-05	-0.000211317	-0.000284263	-0.000479445	-0.000564116
0.373001	-6.88392e-05	-0.000210094	-0.000283251	-0.000481478	-0.00056646
0.373957	-6.87406e-05	-0.000208901	-0.000282261	-0.00048347	-0.000568792
0.374913	-6.85527e-05	-0.000207743	-0.000281284	-0.000485423	-0.000571083
0.37587	-6.83e-05	-0.000206619	-0.000280308	-0.000487353	-0.000573298
0.376826	-6.80147e-05	-0.000205523	-0.000279325	-0.000489285	-0.000575412
0.377783	-6.77341e-05	-0.000204445	-0.000278327	-0.000491251	-0.000577411
0.378739	-6.74972e-05	-0.000203373	-0.000277312	-0.000493276	-0.000579293
0.379696	-6.73401e-05	-0.000202295	-0.000276282	-0.000495381	-0.000581072
0.380652	-6.72922e-05	-0.000201199	-0.000275243	-0.000497573	-0.000582767
0.381608	-6.73724e-05	-0.000200079	-0.000274206	-0.000499847	-0.000584406
0.382565	-6.75873e-05	-0.000198932	-0.00027318	-0.000502181	-0.000586013
0.383521	-6.79314e-05	-0.000197764	-0.000272176	-0.000504538	-0.00058761
0.384478	-6.83888e-05	-0.000196588	-0.000271203	-0.000506868	-0.000589212
0.385434	-6.89369e-05	-0.000195421	-0.000270267	-0.000509112	-0.000590827
0.38639	-6.95503e-05	-0.000194286	-0.000269373	-0.000511204	-0.000592457
0.387347	-7.02046e-05	-0.000193203	-0.000268523	-0.000513086	-0.000594103
0.388303	-7.0879e-05	-0.000192187	-0.000267716	-0.00051471	-0.000595757
0.38926	-7.15569e-05	-0.000191243	-0.000266952	-0.000516049	-0.000597409
0.390216	-7.22257e-05	-0.00019036	-0.000266224	-0.000517105	-0.000599041
0.391172	-7.28751e-05	-0.000189516	-0.000265523	-0.00051791	-0.000600625
0.392129	-7.34953e-05	-0.000188673	-0.00026483	-0.000518526	-0.000602128
0.393085	-7.40763e-05	-0.000187791	-0.000264125	-0.000519035	-0.000603513
0.394042	-7.46079e-05	-0.000186832	-0.000263382	-0.000519531	-0.000604745
0.394998	-7.50816e-05	-0.000185771	-0.000262576	-0.000520106	-0.000605802
0.395955	-7.54928e-05	-0.0001846	-0.000261688	-0.000520835	-0.000606678
0.396911	-7.58432e-05	-0.000183332	-0.000260707	-0.00052176	-0.00060739
0.397867	-7.6141e-05	-0.000182003	-0.00025964	-0.000522891	-0.000607978
0.398824	-7.64e-05	-0.000180661	-0.000258509	-0.000524195	-0.000608498
0.39978	-7.6636e-05	-0.000179362	-0.000257348	-0.000525611	-0.000609016
0.400737	-7.68615e-05	-0.000178159	-0.000256201	-0.000527055	-0.000609595
0.401693	-7.70815e-05	-0.000177094	-0.000255116	-0.000528438	-0.000610285
0.402649	-7.72909e-05	-0.000176194	-0.000254131	-0.000529684	-0.000611122
0.403606	-7.74739e-05	-0.000175464	-0.000253278	-0.000530742	-0.000612118
0.404562	-7.76083e-05	-0.000174896	-0.000252574	-0.000531593	-0.00061327
0.405519	-7.76705e-05	-0.000174463	-0.000252022	-0.000532258	-0.000614558
0.406475	-7.76423e-05	-0.000174134	-0.000251612	-0.000532786	-0.000615956
0.407432	-7.75169e-05	-0.000173871	-0.000251328	-0.000533248	-0.000617434
0.408388	-7.73019e-05	-0.000173642	-0.00025115	-0.000533721	-0.000618966
0.409344	-7.70196e-05	-0.000173416	-0.000251053	-0.000534274	-0.000620534
0.410301	-7.67045e-05	-0.000173172	-0.000251016	-0.00053496	-0.000622127
0.411257	-7.63977e-05	-0.000172897	-0.000251017	-0.000535808	-0.000623746
0.412213	-7.61401e-05	-0.000172585	-0.000251034	-0.000536822	-0.0006254
0.41317	-7.59652e-05	-0.000172238	-0.000251051	-0.000537984	-0.000627107
0.414126	-7.58938e-05	-0.000171866	-0.000251055	-0.000539265	-0.000628881
0.415083	-7.59296e-05	-0.000171482	-0.000251038	-0.000540624	-0.000630733
0.416039	-7.60587e-05	-0.000171104	-0.000251	-0.000542021	-0.000632662
0.416996	-7.62525e-05	-0.000170752	-0.000250949	-0.000543415	-0.000634651
0.417952	-7.64726e-05	-0.000170443	-0.000250901	-0.000544776	-0.000636665
0.418908	-7.66785e-05	-0.000170194	-0.000250875	-0.000546083	-0.000638657
0.419865	-7.6835e-05	-0.000170016	-0.000250897	-0.000547326	-0.000640571
0.420821	-7.69186e-05	-0.000169915	-0.000250989	-0.000548516	-0.000642355
0.421778	-7.69206e-05	-0.000169891	-0.000251175	-0.000549672	-0.000643965
0.422734	-7.6847e-05	-0.000169941	-0.000251472	-0.000550829	-0.000645378
0.423691	-7.67157e-05	-0.000170056	-0.000251894	-0.000552019	-0.00064659
0.424647	-7.65513e-05	-0.000170225	-0.000252445	-0.000553272	-0.000647624
0.425603	-7.63798e-05	-0.000170439	-0.000253124	-0.000554601	-0.000648519
0.42656	-7.62242e-05	-0.000170692	-0.000253919	-0.000556	-0.000649328
0.427516	-7.61023e-05	-0.00017098	-0.000254815	-0.000557444	-0.000650109
0.428472	-7.60267e-05	-0.000171301	-0.000255789	-0.000558892	-0.000650912
0.429429	-7.60051e-05	-0.000171657	-0.000256817	-0.000560296	-0.000651773
0.430385	-7.60419e-05	-0.000172045	-0.000257871	-0.000561601	-0.000652704
0.431342	-7.6139e-05	-0.000172457	-0.000258928	-0.000562761	-0.000653685
0.432298	-7.62958e-05	-0.000172877	-0.000259968	-0.000563729	-0.000654666
0.433255	-7.65085e-05	-0.000173277	-0.000260975	-0.000564469	-0.000655569
0.434211	-7.67696e-05	-0.000173622	-0.000261942	-0.000564944	-0.000656303
0.435167	-7.70679e-05	-0.00017387	-0.000262866	-0.000565121	-0.000656777
0.436124	-7.73894e-05	-0.000173982	-0.000263753	-0.000564975	-0.000656924
0.43708	-7.77185e-05	-0.00017393	-0.000264615	-0.000564484	-0.000656717
0.438037	-7.80392e-05	-0.000173704	-0.000265465	-0.000563649	-0.000656183
0.438993	-7.83355e-05	-0.000173319	-0.00026632	-0.000562492	-0.000655405
0.439949	-7.85902e-05	-0.000172817	-0.000267192	-0.000561069	-0.000654515
0.440906	-7.87843e-05	-0.000172264	-0.00026809	-0.00055947	-0.000653673
0.441862	-7.88953e-05	-0.000171743	-0.000269013	-0.000557818	-0.000653049
0.442819	-7.88985e-05	-0.000171345	-0.000269959	-0.000556257	-0.000652796
0.443775	-7.877e-05	-0.000171152	-0.000270918	-0.00055494	-0.000653029
0.444731	-7.84924e-05	-0.000171227	-0.000271881	-0.000554004	-0.000653815
0.445688	-7.80615e-05	-0.000171607	-0.000272838	-0.000553558	-0.000655163
0.446644	-7.74929e-05	-0.000172289	-0.000273785	-0.000553656	-0.00065703
0.447601	-7.6825e-05	-0.00017324	-0.000274721	-0.000554289	-0.000659322
0.448557	-7.61182e-05	-0.000174397	-0.000275649	-0.000555381	-0.000661907
0.449514	-7.54483e-05	-0.00017568	-0.000276577	-0.00055679	-0.000664627
0.45047	-7.48956e-05	-0.000177004	-0.000277519	-0.000558322	-0.000667313
0.451426	-7.45321e-05	-0.000178295	-0.000278492	-0.00055976	-0.000669803
0.452383	-7.44083e-05	-0.000179498	-0.000279518	-0.000560888	-0.000671959
0.453339	-7.45445e-05	-0.000180587	-0.000280625	-0.00056153	-0.000673681
0.454296	-7.49279e-05	-0.000181561	-0.000281838	-0.00056158	-0.00067492
0.455252	-7.55164e-05	-0.000182448	-0.000283177	-0.000561025	-0.000675678
0.456208	-7.62483e-05	-0.000183288	-0.000284648	-0.000559954	-0.000676009
0.457165	-7.70554e-05	-0.000184131	-0.000286231	-0.000558552	-0.000676005
0.458121	-7.78759e-05	-0.000185023	-0.00028788	-0.000557064	-0.000675784
0.459078	-7.86633e-05	-0.000185997	-0.000289518	-0.000555764	-0.000675475
0.460034	-7.939e-05	-0.000187069	-0.000291044	-0.000554899	-0.000675201
0.46099	-8.00447e-05	-0.000188238	-0.000292351	-0.000554647	-0.000675074
0.461947	-8.06247e-05	-0.000189484	-0.000293341	-0.000555086	-0.00067518
0.462903	-8.11278e-05	-0.000190782	-0.000293948	-0.000556183	-0.000675576
0.46386	-8.15454e-05	-0.0001921	-0.000294152	-0.000557803	-0.000676287
0.464816	-8.18605e-05	-0.000193416	-0.000293991	-0.000559732	-0.000677304
0.465773	-8.20505e-05	-0.000194716	-0.000293552	-0.000561725	-0.000678578
0.466729	-8.2095e-05	-0.000196004	-0.000292961	-0.000563541	-0.000680025
0.467685	-8.19842e-05	-0.000197293	-0.000292353	-0.000564981	-0.000681532
0.468642	-8.17261e-05	-0.000198601	-0.000291856	-0.000565908	-0.000682961
0.469598	-8.1349e-05	-0.000199943	-0.000291561	-0.00056626	-0.000684165
0.470555	-8.08989e-05	-0.000201316	-0.000291512	-0.00056604	-0.000685009
0.471511	-8.04314e-05	-0.000202699	-0.000291704	-0.000565301	-0.000685386
0.472467	-8.00016e-05	-0.000204049	-0.000292087	-0.000564135	-0.000685242
0.473424	-7.96537e-05	-0.000205306	-0.000292585	-0.000562647	-0.000684579
0.47438	-7.94135e-05	-0.00020641	-0.000293112	-0.000560949	-0.000683465
0.475337	-7.92858e-05	-0.000207313	-0.000293596	-0.000559147	-0.00068202
0.476293	-7.92562e-05	-0.000207996	-0.000293987	-0.000557342	-0.000680397
0.47725	-7.92966e-05	-0.000208478	-0.000294267	-0.000555621	-0.000678752
0.478206	-7.93735e-05	-0.00020882	-0.000294449	-0.00055405	-0.000677216
0.479162	-7.94549e-05	-0.000209114	-0.000294572	-0.000552676	-0.00067587
0.480119	-7.9516e-05	-0.000209473	-0.000294682	-0.000551513	-0.000674735
0.481075	-7.95416e-05	-0.000210008	-0.000294826	-0.000550543	-0.000673771
0.482032	-7.95253e-05	-0.00021081	-0.000295037	-0.00054972	-0.000672892
0.482988	-7.94671e-05	-0.000211933	-0.00029533	-0.000548981	-0.000671987
0.483944	-7.93701e-05	-0.000213383	-0.000295697	-0.00054826	-0.000670945
0.484901	-7.92377e-05	-0.000215121	-0.000296118	-0.000547503	-0.000669678
0.485857	-7.90722e-05	-0.000217064	-0.000296561	-0.00054668	-0.000668134
0.486814	-7.88752e-05	-0.000219098	-0.000296996	-0.000545787	-0.0006663
0.48777	-7.86489e-05	-0.0002211	-0.000297401	-0.00054484	-0.000664196
0.488726	-7.83975e-05	-0.000222949	-0.000297766	-0.000543861	-0.000661861
0.489683	-7.81282e-05	-0.000224541	-0.000298094	-0.000542871	-0.000659342
0.490639	-7.78516e-05	-0.000225804	-0.000298396	-0.000541869	-0.000656678
0.491596	-7.75809e-05	-0.000226699	-0.000298688	-0.000540838	-0.000653903
0.492552	-7.73312e-05	-0.000227222	-0.000298987	-0.000539744	-0.000651039
0.493509	-7.71193e-05	-0.000227401	-0.000299305	-0.000538543	-0.000648114
0.494465	-7.69625e-05	-0.000227289	-0.000299644	-0.000537196	-0.000645157
0.495421	-7.68782e-05	-0.000226954	-0.0003	-0.000535677	-0.000642211
0.496378	-7.68827e-05	-0.000226473	-0.000300362	-0.000533974	-0.000639324
0.497334	-7.69882e-05	-0.00022592	-0.000300713	-0.000532089	-0.000636546
0.498291	-7.72003e-05	-0.000225363	-0.000301034	-0.000530039	-0.00063391
0.499247	-7.75147e-05	-0.000224855	-0.000301306	-0.00052785	-0.000631429
0.500203	-7.79163e-05	-0.000224431	-0.000301517	-0.000525556	-0.000629085
0.50116	-7.83802e-05	-0.000224112	-0.00030166	-0.000523194	-0.000626833
0.502116	-7.88756e-05	-0.000223902	-0.000301738	-0.000520807	-0.000624607
0.503073	-7.93709e-05	-0.000223793	-0.00030176	-0.000518437	-0.000622334
0.504029	-7.98402e-05	-0.000223769	-0.000301741	-0.000516126	-0.000619942
0.504985	-8.02665e-05	-0.000223811	-0.000301699	-0.000513905	-0.000617381
0.505942	-8.0643e-05	-0.000223898	-0.000301651	-0.000511795	-0.000614627
0.506898	-8.09698e-05	-0.000224011	-0.00030161	-0.000509799	-0.000611688
0.507855	-8.12487e-05	-0.000224131	-0.000301582	-0.000507905	-0.000608604
0.508811	-8.14764e-05	-0.000224245	-0.000301566	-0.000506088	-0.000605442
0.509768	-8.16395e-05	-0.000224339	-0.000301553	-0.000504309	-0.000602281
0.510724	-8.17128e-05	-0.000224404	-0.000301529	-0.000502531	-0.000599203
0.51168	-8.16609e-05	-0.000224429	-0.000301475	-0.000500713	-0.000596268
0.512637	-8.14445e-05	-0.000224405	-0.00030137	-0.000498824	-0.000593509
0.513593	-8.10284e-05	-0.000224322	-0.000301193	-0.000496845	-0.000590914
0.51455	-8.039e-05	-0.00022417	-0.000300924	-0.000494767	-0.000588437
0.515506	-7.95255e-05	-0.000223943	-0.000300547	-0.000492595	-0.000585998
0.516462	-7.84536e-05	-0.000223637	-0.000300053	-0.000490342	-0.000583508
0.517419	-7.72138e-05	-0.000223255	-0.000299439	-0.000488027	-0.000580885
0.518375	-7.58619e-05	-0.000222808	-0.00029871	-0.000485667	-0.000578077
0.519332	-7.44623e-05	-0.000222318	-0.00029788	-0.000483277	-0.000575073
0.520288	-7.30792e-05	-0.000221811	-0.000296972	-0.000480866	-0.000571904
0.521244	-7.17693e-05	-0.000221318	-0.000296011	-0.00047844	-0.00056864
0.522201	-7.05759e-05	-0.000220867	-0.000295028	-0.000476006	-0.00056537
0.523157	-6.95267e-05	-0.000220474	-0.000294055	-0.00047357	-0.000562187
0.524114	-6.86342e-05	-0.000220144	-0.000293121	-0.000471142	-0.000559166
0.52507	-6.78985e-05	-0.000219867	-0.000292251	-0.000468731	-0.000556358
0.526027	-6.73106e-05	-0.000219617	-0.000291465	-0.000466339	-0.000553779
0.526983	-6.68569e-05	-0.000219361	-0.000290772	-0.000463958	-0.000551417
0.527939	-6.65224e-05	-0.00021906	-0.000290176	-0.000461566	-0.000549237
0.528896	-6.62928e-05	-0.000218677	-0.000289666	-0.000459126	-0.000547194
0.529852	-6.61559e-05	-0.000218185	-0.000289224	-0.000456597	-0.000545244
0.530809	-6.61017e-05	-0.000217566	-0.000288821	-0.000453942	-0.000543352
0.531765	-6.61214e-05	-0.000216814	-0.000288425	-0.000451143	-0.000541488
0.532721	-6.62066e-05	-0.000215939	-0.000287996	-0.000448203	-0.000539631
0.533678	-6.63478e-05	-0.000214958	-0.000287497	-0.000445153	-0.000537753
0.534634	-6.65343e-05	-0.000213899	-0.000286891	-0.000442042	-0.000535814
0.535591	-6.67533e-05	-0.000212793	-0.000286146	-0.000438923	-0.000533757
0.536547	-6.69905e-05	-0.000211674	-0.000285233	-0.000435845	-0.000531518
0.537503	-6.72312e-05	-0.000210571	-0.000284129	-0.000432837	-0.000529034
0.53846	-6.74604e-05	-0.000209508	-0.00028282	-0.000429906	-0.000526268
0.539416	-6.76635e-05	-0.000208495	-0.000281297	-0.000427042	-0.000523223
0.540373	-6.78262e-05	-0.00020753	-0.000279566	-0.000424223	-0.000519957
0.541329	-6.79342e-05	-0.000206595	-0.000277647	-0.000421429	-0.000516577
0.542285	-6.79731e-05	-0.000205661	-0.000275574	-0.000418649	-0.000513226
0.543242	-6.79286e-05	-0.00020469	-0.000273396	-0.000415889	-0.000510052
0.544198	-6.77869e-05	-0.000203643	-0.000271171	-0.000413168	-0.000507182
0.545155	-6.75363e-05	-0.000202488	-0.000268959	-0.000410515	-0.000504689
0.546111	-6.7168e-05	-0.000201207	-0.000266814	-0.000407959	-0.000502587
0.547068	-6.66771e-05	-0.000199798	-0.000264773	-0.000405523	-0.000500829
0.548024	-6.60635e-05	-0.00019828	-0.000262857	-0.000403214	-0.000499324
0.54898	-6.53318e-05	-0.000196685	-0.000261061	-0.000401022	-0.000497961
0.549937	-6.44924e-05	-0.000195057	-0.000259364	-0.000398921	-0.000496634
0.550893	-6.35612e-05	-0.000193438	-0.000257729	-0.000396871	-0.000495258
0.55185	-6.25604e-05	-0.000191865	-0.000256112	-0.000394825	-0.000493778
0.552806	-6.15182e-05	-0.000190356	-0.000254464	-0.000392737	-0.000492166
0.553762	-6.04669e-05	-0.000188909	-0.000252743	-0.000390567	-0.000490414
0.554719	-5.94404e-05	-0.000187497	-0.000250911	-0.000388289	-0.000488518
0.555675	-5.84699e-05	-0.000186076	-0.000248941	-0.000385886	-0.00048647
0.556632	-5.75794e-05	-0.00018459	-0.000246817	-0.000383354	-0.000484257
0.557588	-5.67825e-05	-0.000182983	-0.00024453	-0.000380698	-0.000481865
0.558545	-5.60815e-05	-0.000181204	-0.000242082	-0.000377925	-0.000479283
0.559501	-5.54683e-05	-0.000179222	-0.000239479	-0.000375047	-0.000476519
0.560457	-5.49292e-05	-0.000177029	-0.000236733	-0.000372079	-0.000473605
0.561414	-5.4449e-05	-0.000174638	-0.000233859	-0.000369039	-0.000470598
0.56237	-5.40163e-05	-0.000172087	-0.000230873	-0.000365957	-0.000467575
0.563327	-5.36258e-05	-0.000169429	-0.000227793	-0.000362871	-0.000464622
0.564283	-5.3279e-05	-0.000166726	-0.000224641	-0.000359831	-0.000461822
0.565239	-5.29828e-05	-0.000164044	-0.000221437	-0.000356896	-0.000459246
0.566196	-5.27475e-05	-0.000161443	-0.000218209	-0.000354128	-0.000456944
0.567152	-5.25838e-05	-0.000158972	-0.000214982	-0.00035159	-0.000454947
0.568109	-5.2502e-05	-0.000156667	-0.000211782	-0.000349334	-0.000453272
0.569065	-5.25113e-05	-0.000154544	-0.000208632	-0.000347399	-0.000451927
0.570022	-5.26198e-05	-0.000152604	-0.000205551	-0.000345806	-0.00045092
0.570978	-5.28341e-05	-0.000150833	-0.000202552	-0.000344551	-0.000450259
0.571934	-5.3158e-05	-0.000149207	-0.000199641	-0.00034361	-0.000449954
0.572891	-5.35897e-05	-0.000147693	-0.000196817	-0.00034293	-0.000450002
0.573847	-5.41186e-05	-0.000146251	-0.000194073	-0.000342438	-0.00045038
0.574803	-5.47226e-05	-0.000144839	-0.000191392	-0.00034204	-0.000451033
0.57576	-5.53664e-05	-0.000143408	-0.000188757	-0.000341626	-0.000451862
0.576716	-5.60023e-05	-0.000141908	-0.000186143	-0.000341078	-0.000452729
0.577673	-5.65739e-05	-0.000140282	-0.000183523	-0.000340273	-0.000453451
0.578629	-5.70208e-05	-0.000138477	-0.000180869	-0.000339094	-0.000453819
0.579586	-5.72859e-05	-0.000136442	-0.000178155	-0.000337435	-0.000453609
0.580542	-5.73217e-05	-0.000134141	-0.000175354	-0.00033521	-0.000452604
0.581498	-5.7096e-05	-0.000131557	-0.000172446	-0.000332356	-0.000450611
0.582455	-5.65957e-05	-0.000128699	-0.00016941	-0.000328843	-0.000447486
0.583411	-5.58284e-05	-0.000125598	-0.000166235	-0.000324675	-0.000443148
0.584368	-5.48214e-05	-0.000122309	-0.000162914	-0.000319895	-0.000437599
0.585324	-5.36184e-05	-0.000118902	-0.000159453	-0.000314586	-0.000430927
0.58628	-5.22747e-05	-0.000115453	-0.000155867	-0.000308866	-0.000423308
0.587237	-5.08509e-05	-0.000112033	-0.000152191	-0.000302886	-0.000414997
0.588193	-4.94057e-05	-0.000108699	-0.000148472	-0.000296815	-0.000406302
0.58915	-4.79896e-05	-0.000105487	-0.000144768	-0.00029083	-0.000397559
0.590106	-4.66404e-05	-0.000102408	-0.000141146	-0.000285093	-0.000389094
0.591063	-4.53799e-05	-9.94428e-05	-0.000137665	-0.000279741	-0.000381191
0.592019	-4.42147e-05	-9.65543e-05	-0.000134373	-0.000274865	-0.000374064
0.592975	-4.3139e-05	-9.36902e-05	-0.000131297	-0.000270503	-0.000367843
0.593932	-4.2139e-05	-9.07963e-05	-0.000128438	-0.000266646	-0.00036257
0.594888	-4.11982e-05	-8.78299e-05	-0.000125773	-0.000263236	-0.000358206
0.595845	-4.03029e-05	-8.47716e-05	-0.000123262	-0.000260195	-0.00035465
0.596801	-3.9445e-05	-8.16337e-05	-0.000120855	-0.000257432	-0.000351762
0.597757	-3.86251e-05	-7.84625e-05	-0.000118506	-0.00025487	-0.000349386
0.598714	-3.78525e-05	-7.53336e-05	-0.000116175	-0.00025245	-0.00034737
0.59967	-3.71451e-05	-7.23399e-05	-0.000113835	-0.000250137	-0.000345581
0.600627	-3.65269e-05	-6.95752e-05	-0.000111473	-0.000247919	-0.000343914
0.601583	-3.60254e-05	-6.71171e-05	-0.000109085	-0.000245788	-0.000342294
0.602539	-3.56668e-05	-6.50111e-05	-0.000106666	-0.000243738	-0.000340676
0.603496	-3.54714e-05	-6.32613e-05	-0.000104211	-0.000241754	-0.000339032
0.604452	-3.54482e-05	-6.18291e-05	-0.00010171	-0.000239802	-0.000337349
0.605409	-3.55914e-05	-6.06388e-05	-9.91458e-05	-0.000237839	-0.000335614
0.606365	-3.58794e-05	-5.95907e-05	-9.64978e-05	-0.000235809	-0.00033381
0.607321	-3.62765e-05	-5.85762e-05	-9.37465e-05	-0.000233653	-0.000331909
0.608278	-3.67384e-05	-5.7495e-05	-9.08779e-05	-0.000231317	-0.000329867
0.609234	-3.72199e-05	-5.62685e-05	-8.78885e-05	-0.000228757	-0.000327631
0.610191	-3.76818e-05	-5.48492e-05	-8.47883e-05	-0.000225953	-0.000325146
0.611147	-3.80967e-05	-5.32248e-05	-8.16024e-05	-0.000222904	-0.000322368
0.612104	-3.84499e-05	-5.14159e-05	-7.83697e-05	-0.000219642	-0.000319274
0.61306	-3.87372e-05	-4.94696e-05	-7.51394e-05	-0.000216223	-0.000315879
0.614016	-3.89587e-05	-4.74489e-05	-7.19655e-05	-0.000212724	-0.000312232
0.614973	-3.91119e-05	-4.54209e-05	-6.88995e-05	-0.000209232	-0.000308419
0.615929	-3.91864e-05	-4.34445e-05	-6.59825e-05	-0.000205829	-0.000304547
0.616886	-3.91622e-05	-4.15609e-05	-6.32385e-05	-0.00020258	-0.000300725
0.617842	-3.90129e-05	-3.97875e-05	-6.06711e-05	-0.000199521	-0.000297044
0.618798	-3.87121e-05	-3.81171e-05	-5.82625e-05	-0.000196654	-0.000293559
0.619755	-3.82421e-05	-3.65211e-05	-5.5978e-05	-0.000193955	-0.000290285
0.620711	-3.76012e-05	-3.49579e-05	-5.37726e-05	-0.00019138	-0.000287195
0.621668	-3.68088e-05	-3.33821e-05	-5.15997e-05	-0.000188876	-0.000284234
0.622624	-3.59057e-05	-3.17551e-05	-4.94193e-05	-0.000186398	-0.000281342
0.623581	-3.49502e-05	-3.00522e-05	-4.72043e-05	-0.000183917	-0.000278463
0.624537	-3.40117e-05	-2.82672e-05	-4.49425e-05	-0.00018142	-0.000275565
0.625493	-3.31628e-05	-2.6412e-05	-4.26362e-05	-0.000178914	-0.000272644
0.62645	-3.24701e-05	-2.45132e-05	-4.02983e-05	-0.000176418	-0.000269714
0.627406	-3.19867e-05	-2.26054e-05	-3.79473e-05	-0.000173956	-0.000266804
0.628363	-3.17444e-05	-2.07236e-05	-3.56022e-05	-0.000171544	-0.000263937
0.629319	-3.17484e-05	-1.8896e-05	-3.32788e-05	-0.000169186	-0.000261123
0.630275	-3.19739e-05	-1.71379e-05	-3.09881e-05	-0.000166859	-0.000258349
0.631232	-3.23663e-05	-1.54489e-05	-2.87359e-05	-0.000164519	-0.00025558
0.632188	-3.28461e-05	-1.38133e-05	-2.65241e-05	-0.000162093	-0.000252765
0.633145	-3.3318e-05	-1.22036e-05	-2.43525e-05	-0.000159494	-0.000249844
0.634101	-3.36841e-05	-1.05875e-05	-2.22205e-05	-0.000156633	-0.000246755
0.635057	-3.3858e-05	-8.93624e-06	-2.01284e-05	-0.000153433	-0.000243445
0.636014	-3.37775e-05	-7.23279e-06	-1.80786e-05	-0.000149846	-0.000239874
0.63697	-3.34125e-05	-5.47762e-06	-1.60751e-05	-0.000145861	-0.000236015
0.637927	-3.2767e-05	-3.69047e-06	-1.41234e-05	-0.000141507	-0.000231854
0.638883	-3.18744e-05	-1.9073e-06	-1.22296e-05	-0.000136846	-0.000227389
0.63984	-3.07879e-05	-1.731e-07	-1.03983e-05	-0.000131958	-0.000222623
0.640796	-2.95686e-05	1.46767e-06	-8.63118e-06	-0.00012693	-0.000217565
0.641752	-2.82749e-05	2.98043e-06	-6.92404e-06	-0.000121844	-0.000212225
0.642709	-2.69546e-05	4.34706e-06	-5.26524e-06	-0.000116763	-0.000206617
0.643665	-2.56419e-05	5.56818e-06	-3.63403e-06	-0.000111731	-0.000200764
0.644622	-2.43574e-05	6.66069e-06	-2.00037e-06	-0.000106775	-0.000194703
0.645578	-2.31122e-05	7.65175e-06	-3.26186e-07	-0.000101896	-0.00018849
0.646534	-2.19116e-05	8.57125e-06	1.43151e-06	-9.70798e-05	-0.000182204
0.647491	-2.07596e-05	9.44508e-06	3.3159e-06	-9.22883e-05	-0.000175946
0.648447	-1.9661e-05	1.02911e-05	5.36444e-06	-8.74675e-05	-0.00016983
0.649404	-1.8624e-05	1.11186e-05	7.60272e-06	-8.25526e-05	-0.000163973
0.65036	-1.76612e-05	1.19314e-05	1.00389e-05	-7.74798e-05	-0.000158478
0.651316	-1.679e-05	1.27331e-05	1.266e-05	-7.22008e-05	-0.00015342
0.652273	-1.60333e-05	1.35323e-05	1.54311e-05	-6.66972e-05	-0.000148837
0.653229	-1.54177e-05	1.43465e-05	1.82974e-05	-6.09898e-05	-0.000144725
0.654186	-1.49701e-05	1.52032e-05	2.11892e-05	-5.51403e-05	-0.000141041
0.655142	-1.47115e-05	1.6137e-05	2.40309e-05	-4.92451e-05	-0.000137713
0.656099	-1.46492e-05	1.71832e-05	2.67496e-05	-4.34223e-05	-0.000134653
0.657055	-1.4769e-05	1.83705e-05	2.92853e-05	-3.77958e-05	-0.000131773
0.658011	-1.503e-05	1.97126e-05	3.15983e-05	-3.24787e-05	-0.000128995
0.658968	-1.53654e-05	2.12028e-05	3.36735e-05	-2.756e-05	-0.000126259
0.659924	-1.5689e-05	2.28127e-05	3.55196e-05	-2.30946e-05	-0.000123529
0.660881	-1.59087e-05	2.44946e-05	3.71633e-05	-1.9097e-05	-0.000120786
0.661837	-1.59433e-05	2.61879e-05	3.8641e-05	-1.55402e-05	-0.000118031
0.662793	-1.57385e-05	2.78273e-05	3.99885e-05	-1.23588e-05	-0.000115272
0.66375	-1.52785e-05	2.93515e-05	4.12336e-05	-9.45893e-06	-0.000112525
0.664706	-1.45884e-05	3.07096e-05	4.23923e-05	-6.73183e-06	-0.000109804
0.665663	-1.37265e-05	3.1866e-05	4.34717e-05	-4.07192e-06	-0.000107121
0.666619	-1.27691e-05	3.28025e-05	4.44755e-05	-1.39361e-06	-0.000104482
0.667575	-1.17904e-05	3.35199e-05	4.54126e-05	1.35669e-06	-0.000101884
0.668532	-1.08438e-05	3.40383e-05	4.63038e-05	4.19691e-06	-9.93171e-05
0.669488	-9.95048e-06	3.43972e-05	4.71838e-05	7.11491e-06	-9.67649e-05
0.670445	-9.09739e-06	3.46543e-05	4.80982e-05	1.00808e-05	-9.42033e-05
0.671401	-8.24651e-06	3.48827e-05	4.90957e-05	1.30611e-05	-9.16046e-05
0.672358	-7.35176e-06	3.51645e-05	5.02187e-05	1.60298e-05	-8.89389e-05
0.673314	-6.37905e-06	3.55821e-05	5.14952e-05	1.89721e-05	-8.61756e-05
0.67427	-5.32346e-06	3.62074e-05	5.29342e-05	2.18815e-05	-8.32835e-05
0.675227	-4.21869e-06	3.70917e-05	5.45275e-05	2.47522e-05	-8.02308e-05
0.676183	-3.13604e-06	3.82571e-05	5.62548e-05	2.75724e-05	-7.69848e-05
0.67714	-2.1732e-06	3.96923e-05	5.80923e-05	3.03206e-05	-7.35126e-05
0.678096	-1.43585e-06	4.13536e-05	6.00198e-05	3.29677e-05	-6.97849e-05
0.679052	-1.01672e-06	4.31695e-05	6.20246e-05	3.54833e-05	-6.57837e-05
0.680009	-9.7719e-07	4.50488e-05	6.41008e-05	3.78423e-05	-6.15102e-05
0.680965	-1.33558e-06	4.68903e-05	6.62437e-05	4.00284e-05	-5.69935e-05
0.681922	-2.06405e-06	4.85927e-05	6.84415e-05	4.20336e-05	-5.22936e-05
0.682878	-3.09417e-06	5.00634e-05	7.0668e-05	4.38533e-05	-4.74987e-05
0.683834	-4.32891e-06	5.12263e-05	7.28774e-05	4.54802e-05	-4.27132e-05
0.684791	-5.65807e-06	5.20285e-05	7.50066e-05	4.6901e-05	-3.80417e-05
0.685747	-6.97382e-06	5.24455e-05	7.69824e-05	4.80993e-05	-3.35694e-05
0.686704	-8.18375e-06	5.24838e-05	7.87346e-05	4.90649e-05	-2.93472e-05
0.68766	-9.21986e-06	5.21812e-05	8.02112e-05	4.98079e-05	-2.53818e-05
0.688617	-1.0043e-05	5.1604e-05	8.13905e-05	5.03735e-05	-2.16352e-05
0.689573	-1.0643e-05	5.08395e-05	8.22891e-05	5.0852e-05	-1.80312e-05
0.690529	-1.10352e-05	4.99859e-05	8.29607e-05	5.13777e-05	-1.44679e-05
0.691486	-1.1254e-05	4.91402e-05	8.34877e-05	5.21162e-05	-1.08324e-05
0.692442	-1.13452e-05	4.8386e-05	8.39661e-05	5.32396e-05	-7.01684e-06
0.693399	-1.13574e-05	4.77846e-05	8.44886e-05	5.48959e-05	-2.93387e-06
0.694355	-1.13345e-05	4.73702e-05	8.51284e-05	5.71798e-05	1.47046e-06
0.695311	-1.13099e-05	4.71515e-05	8.59278e-05	6.01131e-05	6.20744e-06
0.696268	-1.13036e-05	4.71182e-05	8.68941e-05	6.36395e-05	1.12424e-05
0.697224	-1.13225e-05	4.72516e-05	8.80017e-05	6.76363e-05	1.64992e-05
0.698181	-1.13641e-05	4.7535e-05	8.92001e-05	7.19381e-05	2.18731e-05
0.699137	-1.14209e-05	4.79622e-05	9.04249e-05	7.63655e-05	2.72494e-05
0.700094	-1.14859e-05	4.85403e-05	9.16096e-05	8.0753e-05	3.2525e-05
0.70105	-1.15556e-05	4.92858e-05	9.26951e-05	8.49678e-05	3.76259e-05
0.702006	-1.16305e-05	5.02163e-05	9.36364e-05	8.89199e-05	4.25168e-05
0.702963	-1.17121e-05	5.13402e-05	9.44044e-05	9.25628e-05	4.72002e-05
0.703919	-1.1797e-05	5.26471e-05	9.49849e-05	9.58891e-05	5.17048e-05
0.704876	-1.18708e-05	5.41046e-05	9.53753e-05	9.89231e-05	5.60691e-05
0.705832	-1.19029e-05	5.56609e-05	9.558e-05	0.000101712	6.03238e-05
0.706788	-1.18453e-05	5.72537e-05	9.5608e-05	0.000104317	6.44787e-05
0.707745	-1.16374e-05	5.88224e-05	9.54718e-05	0.0001068	6.85181e-05
0.708701	-1.12145e-05	6.03203e-05	9.51888e-05	0.000109211	7.24027e-05
0.709658	-1.0522e-05	6.1722e-05	9.47848e-05	0.000111578	7.60791e-05
0.710614	-9.52826e-06	6.30253e-05	9.42962e-05	0.000113898	7.94919e-05
0.71157	-8.23695e-06	6.42476e-05	9.37716e-05	0.000116138	8.25962e-05
0.712527	-6.69261e-06	6.54173e-05	9.32689e-05	0.000118253	8.53695e-05
0.713483	-4.97916e-06	6.65655e-05	9.28506e-05	0.000120201	8.78196e-05
0.71444	-3.21056e-06	6.77184e-05	9.25752e-05	0.000121975	8.99898e-05
0.715396	-1.51519e-06	6.88935e-05	9.2489e-05	0.000123618	9.19588e-05
0.716353	-1.6731e-08	7.00993e-05	9.26179e-05	0.000125238	9.38356e-05
0.717309	1.18464e-06	7.13371e-05	9.29624e-05	0.000126996	9.5749e-05
0.718265	2.02739e-06	7.26034e-05	9.34966e-05	0.000129084	9.7831e-05
0.719222	2.49739e-06	7.38917e-05	9.41718e-05	0.000131685	0.000100198
0.720178	2.62906e-06	7.51922e-05	9.49233e-05	0.000134936	0.000102933
0.721135	2.49926e-06	7.64916e-05	9.56813e-05	0.000138891	0.00010607
0.722091	2.21554e-06	7.77713e-05	9.63828e-05	0.000143507	0.000109594
0.723047	1.90128e-06	7.90078e-05	9.69824e-05	0.000148645	0.00011344
0.724004	1.68033e-06	8.01738e-05	9.74608e-05	0.000154091	0.000117512
0.72496	1.6633e-06	8.1242e-05	9.7829e-05	0.000159594	0.000121701
0.725917	1.93711e-06	8.21891e-05	9.8127e-05	0.000164901	0.000125903
0.726873	2.55812e-06	8.30006e-05	9.84181e-05	0.000169801	0.000130034
0.727829	3.549e-06	8.3674e-05	9.87798e-05	0.000174144	0.000134041
0.728786	4.89854e-06	8.42207e-05	9.92933e-05	0.000177862	0.000137909
0.729742	6.56413e-06	8.46661e-05	0.000100032	0.000180966	0.000141656
0.730699	8.47619e-06	8.50468e-05	0.000101055	0.000183534	0.000145332
0.731655	1.05444e-05	8.54069e-05	0.000102396	0.000185694	0.00014901
0.732611	1.26655e-05	8.57925e-05	0.000104063	0.000187592	0.000152771
0.733568	1.47319e-05	8.62457e-05	0.000106033	0.000189367	0.000156683
0.734524	1.66414e-05	8.67991e-05	0.000108254	0.000191122	0.00016078
0.735481	1.83065e-05	8.74701e-05	0.000110646	0.00019291	0.000165036
0.736437	1.96624e-05	8.82577e-05	0.00011311	0.000194726	0.000169352
0.737393	2.06731e-05	8.91411e-05	0.000115532	0.000196523	0.000173561
0.73835	2.13332e-05	9.0081e-05	0.000117798	0.000198234	0.000177451
0.739306	2.16663e-05	9.10253e-05	0.0001198	0.000199806	0.000180801
0.740263	2.17186e-05	9.19177e-05	0.000121454	0.000201231	0.000183433
0.741219	2.15493e-05	9.27093e-05	0.0001227	0.000202561	0.000185252
0.742176	2.12196e-05	9.33714e-05	0.000123514	0.000203913	0.000186274
0.743132	2.07825e-05	9.39065e-05	0.000123909	0.00020545	0.000186631
0.744088	2.02756e-05	9.43556e-05	0.000123929	0.000207352	0.000186557
0.745045	1.97192e-05	9.47966e-05	0.000123649	0.000209777	0.000186345
0.746001	1.91188e-05	9.53353e-05	0.000123165	0.000212828	0.000186308
0.746958	1.84726e-05	9.60864e-05	0.000122589	0.000216534	0.000186729
0.747914	1.77812e-05	9.71497e-05	0.000122032	0.000220842	0.000187824
0.748871	1.70579e-05	9.85852e-05	0.000121599	0.00022563	0.000189717
0.749827	1.63354e-05	0.000100395	0.000121373	0.000230726	0.000192429
0.750783	1.56685e-05	0.000102516	0.000121406	0.000235942	0.00019588
0.75174	1.51304e-05	0.000104828	0.00012171	0.000241099	0.000199911
0.752696	1.48041e-05	0.000107176	0.000122258	0.000246055	0.000204309
0.753652	1.47681e-05	0.000109396	0.000122988	0.000250706	0.000208843
0.754609	1.50811e-05	0.000111354	0.000123809	0.000254994	0.000213295
0.755565	1.57663e-05	0.000112963	0.000124626	0.000258885	0.000217483
0.756522	1.68006e-05	0.000114199	0.000125347	0.000262357	0.000221275
0.757478	1.81081e-05	0.000115097	0.00012591	0.000265373	0.000224589
0.758435	1.95639e-05	0.000115737	0.000126288	0.000267877	0.000227379
0.759391	2.10047e-05	0.000116218	0.00012649	0.000269783	0.00022963
0.760347	2.22484e-05	0.000116638	0.000126562	0.00027099	0.000231341
0.761304	2.31195e-05	0.000117075	0.000126567	0.000271394	0.00023252
0.76226	2.34759e-05	0.000117574	0.000126567	0.000270919	0.00023319
0.763217	2.32333e-05	0.000118153	0.000126607	0.000269535	0.000233389
0.764173	2.23816e-05	0.000118804	0.000126696	0.000267284	0.00023318
0.765129	2.099e-05	0.000119507	0.000126805	0.000264293	0.000232655
0.766086	1.91994e-05	0.000120236	0.000126871	0.00026078	0.000231935
0.767042	1.72023e-05	0.000120963	0.000126811	0.000257048	0.000231167
0.767999	1.52148e-05	0.000121665	0.00012654	0.00025345	0.000230511
0.768955	1.3445e-05	0.000122316	0.000125993	0.000250357	0.000230137
0.769912	1.20661e-05	0.000122886	0.000125143	0.000248097	0.0002302
0.770868	1.11956e-05	0.000123338	0.000124003	0.000246903	0.000230831
0.771824	1.08869e-05	0.000123631	0.000122625	0.000246867	0.000232119
0.772781	1.11307e-05	0.000123723	0.000121087	0.000247921	0.000234091
0.773737	1.1866e-05	0.000123575	0.000119476	0.00024984	0.000236703
0.774694	1.29952e-05	0.000123164	0.000117869	0.000252288	0.000239829
0.77565	1.44022e-05	0.000122485	0.000116314	0.000254875	0.000243265
0.776606	1.59681e-05	0.000121555	0.000114828	0.00025723	0.000246738
0.777563	1.75844e-05	0.000120415	0.000113392	0.000259067	0.000249939
0.778519	1.91636e-05	0.000119125	0.000111959	0.000260218	0.000252554
0.779476	2.06465e-05	0.000117753	0.000110468	0.000260654	0.000254304
0.780432	2.20065e-05	0.000116375	0.000108851	0.000260457	0.000254994
0.781388	2.32506e-05	0.000115059	0.000107047	0.000259783	0.000254529
0.782345	2.44149e-05	0.000113864	0.000105011	0.000258814	0.000252937
0.783301	2.55549e-05	0.000112836	0.000102717	0.000257711	0.000250352
0.784258	2.67299e-05	0.000112005	0.000100159	0.000256579	0.000246984
0.785214	2.79853e-05	0.000111389	9.73609e-05	0.000255457	0.00024308
0.786171	2.93349e-05	0.000110995	9.4372e-05	0.000254312	0.00023887
0.787127	3.07491e-05	0.000110825	9.12757e-05	0.000253053	0.000234536
0.788083	3.2153e-05	0.000110883	8.81911e-05	0.000251544	0.000230186
0.78904	3.34353e-05	0.000111176	8.52742e-05	0.000249629	0.000225863
0.789996	3.44658e-05	0.000111727	8.27165e-05	0.000247138	0.000221559
0.790953	3.51189e-05	0.000112566	8.07374e-05	0.000243913	0.000217255
0.791909	3.5295e-05	0.000113738	7.95716e-05	0.000239811	0.000212945
0.792865	3.49365e-05	0.000115289	7.94497e-05	0.000234724	0.000208656
0.793822	3.4034e-05	0.000117263	8.05723e-05	0.000228581	0.000204451
0.794778	3.26235e-05	0.000119687	8.30812e-05	0.000221363	0.000200408
0.795735	3.07762e-05	0.00012256	8.70306e-05	0.000213106	0.000196598
0.796691	2.85864e-05	0.00012585	9.23643e-05	0.000203912	0.00019306
0.797647	2.61602e-05	0.000129486	9.89051e-05	0.000193944	0.000189791
0.798604	2.36062e-05	0.000133362	0.000106361	0.000183423	0.000186737
0.79956	2.10302e-05	0.000137341	0.000114352	0.000172611	0.000183809
0.800517	1.85314e-05	0.000141272	0.000122449	0.000161787	0.000180897

## Sheet: fig2a
	theta(rad)
H_int(T)	0.15T	0.3T		H_int(T)	M(mB/fu)
0	0	0		-0.00013962	0.0185215
0.082	-1.24e-05	3.26e-05		0.0262554	0.0932733
0.242	-2.31e-05	3.36e-05		0.0331961	0.119197
0.36	2.12e-05	0.000113225		0.0402984	0.143025
0.491	-8.73e-05	0.000247868		0.0479958	0.168655
0.706	-4.68e-05	0.000289229		0.0548787	0.193089
0.83	7e-05	0.000234178		0.0611421	0.218675
1.09	0.000164754	0.000129088		0.0683314	0.245104
1.54	0.000278975	0.000185942		0.0757434	0.271602
1.99	0.00023787	0.000174837		0.0819294	0.293177
2.45	0.000279709	0.000193592		0.0871347	0.313104
				0.0934595	0.339307
				0.101265	0.363527
				0.108253	0.389701
				0.112573	0.416049
				0.127496	0.468661
				0.135453	0.492224
				0.142781	0.517935
				0.149322	0.546312
				0.156018	0.560166
				0.16101	0.593112
				0.167506	0.619635
				0.174593	0.648093
				0.18168	0.675745
				0.188667	0.705009
				0.195633	0.732907
				0.202649	0.763647
				0.209676	0.791419
				0.215536	0.821843
				0.221688	0.851575
				0.229849	0.885252
				0.236295	0.908161
				0.240982	0.940214
				0.247818	0.974331
				0.252547	1.0102
				0.280618	1.15473
				0.288187	1.19376
				0.294128	1.23074
				0.299955	1.27272
				0.305459	1.30781
				0.312487	1.35005
				0.317224	1.39908
				0.328599	1.48106
				0.334559	1.53698
				0.340286	1.60266
				0.34553	1.68332
				0.34929	1.77865
				0.353171	1.88823
				0.357395	2.01711
				0.360724	2.14929
				0.363285	2.27976
				0.365861	2.41097
				0.369453	2.52878
				0.373053	2.65056
				0.377493	2.71981
				0.380753	2.81763
				0.385372	2.90416
				0.390846	2.97629
				0.39591	3.0382
				0.401299	3.09014
				0.40739	3.13717
				0.413841	3.17866
				0.420585	3.21676
				0.427332	3.25213
				0.434196	3.28623
				0.441264	3.31709
				0.447276	3.34755
				0.454167	3.37674
				0.461827	3.40491
				0.467432	3.43003
				0.473478	3.45271
				0.480184	3.47663
				0.486112	3.49946
				0.49279	3.52485
				0.49976	3.54923
				0.506839	3.57406
				0.513878	3.59885
				0.520984	3.62258
				0.528229	3.64748
				0.534505	3.67045
				0.540674	3.69401
				0.548133	3.71845
				0.555866	3.74313
				0.562155	3.76268
				0.567847	3.78466
				0.574228	3.80857
				0.581245	3.83321
				0.587673	3.85738
				0.594111	3.88166
				0.602013	3.90709
				0.609038	3.93071
				0.615927	3.95613
				0.623244	3.98177
				0.629136	4.00557
				0.635656	4.02992
				0.642498	4.05586
				0.648625	4.08399
				0.655639	4.1125
				0.662624	4.14294
				0.669244	4.17676
				0.674869	4.21011
				0.681002	4.25144
				0.687087	4.30054
				0.692192	4.35865
				0.698281	4.42252
				0.703351	4.48921
				0.707486	4.56062
				0.712291	4.64367
				0.716843	4.73276
				0.7213	4.82446
				0.725712	4.91812
				0.729346	5.01227
				0.733793	5.10539
				0.738259	5.19684
				0.741975	5.28839
				0.745904	5.37722
				0.750581	5.46407
				0.755996	5.54889
				0.760822	5.63135
				0.764455	5.71179
				0.769765	5.78301
				0.775622	5.85204
				0.780606	5.91421
				0.786508	5.96825
				0.791878	6.01652
				0.797332	6.05639
				0.803373	6.09296
				0.808879	6.12724
				0.815305	6.16101
				0.82272	6.1916
				0.829436	6.22095
				0.836117	6.24893
				0.842295	6.27341
				0.848408	6.29888
				0.855367	6.32199
				0.862579	6.34399
				0.870249	6.36465
				0.877234	6.38479
				0.8842	6.40505
				0.891256	6.42366
				0.89764	6.44292
				0.90415	6.46144
				0.911253	6.48066
				0.918277	6.4986
				0.925287	6.5173
				0.931696	6.53512
				0.938127	6.55348
				0.945184	6.5713
				0.952449	6.58995
				0.95961	6.60685
				0.966019	6.62504
				0.973276	6.64202
				0.980391	6.66016
				0.987366	6.67752
				0.994373	6.69401
				1.00148	6.71154
				1.00868	6.72847
				1.01579	6.74536
				1.02291	6.76265
				1.0294	6.77899
				1.03591	6.79596
				1.04234	6.8132
				1.04938	6.82947
				1.05673	6.84544
				1.06389	6.8621
				1.07103	6.87912
				1.07744	6.89588
				1.08457	6.91122
				1.09176	6.92698
				1.0982	6.94405
				1.10534	6.95997
				1.11243	6.97609
				1.11955	6.99188
				1.12668	7.00753
				1.13401	7.02345
				1.14111	7.0393
				1.14838	7.05504
				1.15568	7.071
				1.16208	7.08671
				1.16919	7.1018
				1.17625	7.11808
				1.18277	7.13207
				1.19002	7.14727
				1.19715	7.1617
				1.20424	7.17783
				1.21148	7.19286
				1.21798	7.20796
				1.22537	7.22245
				1.23189	7.23832
				1.23841	7.25316
				1.24626	7.26738
				1.25337	7.28271
				1.25982	7.29739
				1.26703	7.31224
				1.27418	7.32653
				1.28062	7.34178
				1.2879	7.35564
				1.29507	7.3707
				1.30224	7.38495
				1.30939	7.39923
				1.3158	7.41406
				1.32301	7.42833
				1.33042	7.44225
				1.3369	7.45591
				1.34348	7.47107
				1.35007	7.48463
				1.35661	7.49862
				1.36375	7.51307
				1.37084	7.52687
				1.37804	7.5409
				1.38524	7.55469
				1.39242	7.5691
				1.39963	7.58299
				1.4061	7.59566
				1.41255	7.61048
				1.41851	7.62273
				1.42573	7.63753
				1.43221	7.6513
				1.43872	7.66525
				1.44749	7.67896
				1.45399	7.6915
				1.46127	7.70471
				1.46921	7.71873
				1.47635	7.73171
				1.48419	7.74572
				1.49143	7.75827
				1.49852	7.77181
				1.50638	7.78466
				1.51299	7.79768
				1.51955	7.81112
				1.52701	7.82427
				1.53417	7.83721
				1.54129	7.85095
				1.5486	7.86264
				1.55577	7.87666
				1.56296	7.88958
				1.56958	7.90168
				1.57621	7.91506
				1.58409	7.92791
				1.59122	7.94016
				1.59773	7.95344
				1.60521	7.96557
				1.61173	7.97834
				1.61827	7.99074
				1.62547	8.00388
				1.63273	8.01581
				1.63992	8.02915
				1.64721	8.04152
				1.65448	8.05406
				1.66173	8.06579
				1.66898	8.07875
				1.67559	8.09112
				1.68212	8.10345
				1.68867	8.11512
				1.6952	8.12766
				1.70241	8.14053
				1.71053	8.15284
				1.7178	8.16411
				1.72504	8.17637
				1.73234	8.18822
				1.7389	8.2007
				1.74617	8.21255
				1.75276	8.22455
				1.75932	8.23648
				1.76723	8.24866
				1.7751	8.26166
				1.7818	8.27278
				1.78832	8.28486
				1.79556	8.29611
				1.80316	8.30794
				1.81042	8.32002
				1.81697	8.33197
				1.82433	8.34328
				1.83161	8.35561
				1.8388	8.36687
				1.84601	8.37936
				1.85263	8.38968
				1.85978	8.40187
				1.86775	8.41364
				1.87512	8.42452
				1.87961	8.4362
				1.89559	8.46024
				1.9022	8.47134
				1.90889	8.48169
				1.91537	8.49407
				1.92266	8.50476
				1.93002	8.51564
				1.93653	8.52752
				1.94435	8.53923
				1.95164	8.54998
				1.95904	8.56087
				1.96636	8.57256
				1.97367	8.58283
				1.98149	8.59511
				1.98894	8.60585
				1.99548	8.61704
				2.00277	8.62773
				2.00941	8.63919
				2.01537	8.64993
				2.0226	8.66117
				2.02985	8.67181
				2.03713	8.68224
				2.04435	8.6943
				2.05167	8.70437
				2.05831	8.71539
				2.06562	8.7258
				2.07357	8.736
				2.081	8.74748
				2.08825	8.75881
				2.09476	8.76941
				2.10207	8.77997
				2.10934	8.79155
				2.116	8.80243
				2.12334	8.81257
				2.13046	8.82336
				2.13713	8.83377
				2.14445	8.84424
				2.15164	8.85525
				2.15898	8.86623
				2.16631	8.87608
				2.17285	8.88696
				2.17948	8.8966
				2.18692	8.90795
				2.19414	8.91847
				2.20081	8.92883
				2.20741	8.93929
				2.21468	8.94979
				2.22272	8.96015
				2.22938	8.9695
				2.23524	8.98089
				2.24111	8.99164
				2.24779	9.00084
				2.25436	9.01192
				2.25763	9.02214
				2.27167	9.03195
				2.27886	9.04232
				2.28684	9.05282
				2.29514	9.06245
				2.30171	9.07325
				2.30893	9.08287
				2.31557	9.09308
				2.32221	9.10353
				2.33017	9.11375
				2.3368	9.12353
				2.34337	9.13301
				2.35057	9.14338
				2.35789	9.15402
				2.36596	9.16395
				2.3735	9.17293
				2.38001	9.18398
				2.38743	9.19282
				2.39471	9.20389
				2.40127	9.21367
				2.40853	9.22322
				2.41584	9.23287
				2.42322	9.24234
				2.43054	9.25203
				2.4379	9.26217
				2.44512	9.27241
				2.45164	9.28161
				2.45825	9.2912
				2.46494	9.3004
				2.47155	9.31141
				2.47977	9.32032
				2.48772	9.33076
				2.49497	9.34072
				2.50296	9.3492

## Sheet: fig2b
	theta_T(rad)				theta_M
energy(eV)	0.24T	0.49T	2.0T		energy(eV)	0.49T
0.0400498	-0.000473983	-0.000117787	-0.000481109		0.100423	0.000110951
0.0401693	-0.000569385	-0.000104124	-0.000595953		0.10138	0.000110177
0.0402889	-0.0006423	-9.91225e-05	-0.000682689		0.102336	0.000107953
0.0404084	-0.000674585	-0.000104423	-0.000718759		0.103292	0.000104559
0.040528	-0.000658563	-0.000118528	-0.000695754		0.104249	0.000100407
0.0406475	-0.000600759	-0.000137856	-0.000624019		0.105205	9.59709e-05
0.0407671	-0.00051817	-0.000157902	-0.00052624		0.106162	9.17141e-05
0.0408866	-0.000430748	-0.000174976	-0.000426403		0.107118	8.80297e-05
0.0410062	-0.000354301	-0.000187159	-0.000341238		0.108075	8.51979e-05
0.0411257	-0.00029732	-0.00019448	-0.000277911		0.109031	8.33739e-05
0.0412453	-0.000261593	-0.000197896	-0.000235578		0.109987	8.259e-05
0.0413648	-0.000243619	-0.000199224	-0.000208712		0.110944	8.2775e-05
0.0414844	-0.000237628	-0.00020014	-0.000190281		0.1119	8.37843e-05
0.0416039	-0.000237729	-0.00020176	-0.000174867		0.112857	8.54229e-05
0.0417235	-0.000239543	-0.000204543	-0.000160214		0.113813	8.74726e-05
0.041843	-0.00024083	-0.000208111	-0.000147605		0.114769	8.97104e-05
0.0419626	-0.000240924	-0.000212031	-0.000139496		0.115726	9.19269e-05
0.0420821	-0.00023926	-0.000215759	-0.000137592		0.116682	9.3936e-05
0.0422017	-0.000235442	-0.000219096	-0.000141217		0.117639	9.55822e-05
0.0423212	-0.000228535	-0.000221798	-0.000147677		0.118595	9.6745e-05
0.0424408	-0.000218992	-0.00022348	-0.000153692		0.119551	9.73381e-05
0.0425603	-0.000209234	-0.000223227	-0.000158268		0.120508	9.73074e-05
0.0426799	-0.000204355	-0.000219674	-0.000164337		0.121464	9.66306e-05
0.0427994	-0.000211239	-0.000210921	-0.000178736		0.122421	9.53181e-05
0.042919	-0.000236817	-0.000195722	-0.000210888		0.123377	9.34207e-05
0.0430385	-0.000286044	-0.000173568	-0.000269641		0.124334	9.10332e-05
0.0431581	-0.00035965	-0.000145363	-0.00036044		0.12529	8.83025e-05
0.0432776	-0.000453186	-0.000113861	-0.000481975		0.126246	8.54255e-05
0.0433972	-0.000556407	-8.34529e-05	-0.000623609		0.127203	8.2639e-05
0.0435167	-0.000654052	-5.94985e-05	-0.000765092		0.128159	8.01982e-05
0.0436363	-0.000730261	-4.67295e-05	-0.000881049		0.129116	7.83484e-05
0.0437559	-0.000772323	-4.74907e-05	-0.000948299		0.130072	7.7292e-05
0.0438754	-0.000775065	-6.11533e-05	-0.000954745		0.131028	7.7159e-05
0.043995	-0.000740569	-8.47223e-05	-0.00090234		0.131985	7.79859e-05
0.0441145	-0.000675987	-0.000114198	-0.000803091		0.132941	7.97122e-05
0.0442341	-0.00059019	-0.000146343	-0.000673178		0.133898	8.2191e-05
0.0443536	-0.000491514	-0.000178788	-0.00052772		0.134854	8.52112e-05
0.0444732	-0.000388003	-0.000210195	-0.000379872		0.13581	8.85328e-05
0.0445927	-0.000287021	-0.000239382	-0.000240346		0.136767	9.19182e-05
0.0447123	-0.000195456	-0.000265323	-0.00011796		0.137723	9.51615e-05
0.0448318	-0.000119223	-0.000287019	-2.01807e-05		0.13868	9.81046e-05
0.0449514	-6.25912e-05	-0.000303185	4.83613e-05		0.139636	0.000100644
0.0450709	-2.75265e-05	-0.000313214	8.56763e-05		0.140593	0.000102724
0.0451905	-1.35829e-05	-0.000317126	9.35388e-05		0.141549	0.00010433
0.04531	-1.81888e-05	-0.000315829	7.67253e-05		0.142505	0.000105477
0.0454296	-3.82529e-05	-0.000310938	4.19798e-05		0.143462	0.000106201
0.0455491	-7.03587e-05	-0.000304435	-3.5681e-06		0.144418	0.000106557
0.0456687	-0.000111985	-0.000298121	-5.42554e-05		0.145375	0.000106625
0.0457882	-0.00016132	-0.000293325	-0.000106787		0.146331	0.0001065
0.0459078	-0.000216252	-0.000290705	-0.000159991		0.147287	0.000106295
0.0460273	-0.000273569	-0.000290465	-0.000212816		0.148244	0.000106129
0.0461469	-0.00032793	-0.000292622	-0.000262407		0.1492	0.000106104
0.0462664	-0.000371987	-0.000297255	-0.000302815		0.150157	0.000106289
0.046386	-0.000398195	-0.000304059	-0.000325721		0.151113	0.000106697
0.0465055	-0.000401651	-0.00031293	-0.000323938		0.152069	0.000107271
0.0466251	-0.000382457	-0.000322881	-0.000295222		0.153026	0.000107893
0.0467446	-0.00034685	-0.000332641	-0.000244583		0.153982	0.000108391
0.0468642	-0.000304994	-0.000340731	-0.000183223		0.154939	0.000108571
0.0469837	-0.000267078	-0.000345634	-0.000124181		0.155895	0.00010825
0.0471033	-0.000240821	-0.000346524	-7.82101e-05		0.156852	0.000107293
0.0472228	-0.000228802	-0.000343427	-5.09809e-05		0.157808	0.000105637
0.0473424	-0.000228939	-0.000337328	-4.25207e-05		0.158764	0.000103303
0.0474619	-0.000235015	-0.000330181	-4.75498e-05		0.159721	0.000100399
0.0475815	-0.000239088	-0.000324265	-5.73945e-05		0.160677	9.70999e-05
0.047701	-0.000233937	-0.000321831	-6.28916e-05		0.161634	9.36244e-05
0.0478206	-0.00021616	-0.000324104	-5.81562e-05		0.16259	9.02055e-05
0.0479401	-0.000187426	-0.000330852	-4.21316e-05		0.163546	8.7061e-05
0.0480597	-0.000154226	-0.000340135	-1.94257e-05		0.164503	8.4368e-05
0.0481793	-0.000126111	-0.000348934	1.49902e-06		0.165459	8.2248e-05
0.0482988	-0.000113016	-0.000353868	1.08477e-05		0.166416	8.0758e-05
0.0484184	-0.000122673	-0.000351799	2.69183e-07		0.167372	7.98923e-05
0.0485379	-0.000158885	-0.000340982	-3.6029e-05		0.168328	7.95937e-05
0.0486575	-0.000220445	-0.000321357	-9.90583e-05		0.169285	7.977e-05
0.048777	-0.000300978	-0.000294843	-0.000184719		0.170241	8.03149e-05
0.0488966	-0.000388949	-0.000265619	-0.000282966		0.171198	8.11266e-05
0.0490161	-0.000469532	-0.000239153	-0.000378171		0.172154	8.21245e-05
0.0491357	-0.000527443	-0.000221004	-0.000451536		0.173111	8.32561e-05
0.0492552	-0.000550812	-0.000215264	-0.000486645		0.174067	8.44949e-05
0.0493748	-0.000534775	-0.000222707	-0.000474477		0.175023	8.58314e-05
0.0494943	-0.000482684	-0.000241128	-0.000417358		0.17598	8.7256e-05
0.0496139	-0.000404833	-0.000265957	-0.000327854		0.176936	8.87414e-05
0.0497334	-0.000314775	-0.000291867	-0.00022341		0.177893	9.02302e-05
0.049853	-0.000225245	-0.0003147	-0.000121062		0.178849	9.16294e-05
0.0499725	-0.000146155	-0.000332081	-3.32261e-05		0.179805	9.28158e-05
0.0500921	-8.31485e-05	-0.000343443	3.37978e-05		0.180762	9.36552e-05
0.0502116	-3.81478e-05	-0.00034955	7.93496e-05		0.181718	9.4031e-05
0.0503312	-9.66258e-06	-0.000351815	0.000106927		0.182675	9.38729e-05
0.0504507	5.85848e-06	-0.000351508	0.000122726		0.183631	9.31832e-05
0.0505703	1.25281e-05	-0.000349399	0.000132761		0.184588	9.20516e-05
0.0506898	1.39516e-05	-0.000345553	0.000141044		0.185544	9.06501e-05
0.0508094	1.13449e-05	-0.000339285	0.000147914		0.1865	8.92092e-05
0.0509289	3.29423e-06	-0.000329672	0.000149655		0.187457	8.79795e-05
0.0510485	-1.3616e-05	-0.000315971	0.000139817		0.188413	8.71849e-05
0.051168	-4.39208e-05	-0.000297975	0.000111017		0.18937	8.69774e-05
0.0512876	-9.0961e-05	-0.000276142	5.73663e-05		0.190326	8.74046e-05
0.0514072	-0.000155127	-0.000251768	-2.32983e-05		0.191282	8.83979e-05
0.0515267	-0.000232594	-0.000226749	-0.000127622		0.192239	8.97837e-05
0.0516463	-0.000314668	-0.000203681	-0.000245817		0.193195	9.13117e-05
0.0517658	-0.000389325	-0.000185278	-0.000361592		0.194152	9.27025e-05
0.0518854	-0.00044334	-0.000173835	-0.000455149		0.195108	9.36947e-05
0.0520049	-0.000466647	-0.000170863	-0.000508133		0.196064	9.4091e-05
0.0521245	-0.000455755	-0.000176528	-0.000509659		0.197021	9.37863e-05
0.052244	-0.000414622	-0.000189551	-0.000459689		0.197977	9.27808e-05
0.0523636	-0.000352843	-0.000207546	-0.0003682		0.198934	9.117e-05
0.0524831	-0.000282186	-0.000227957	-0.000251148		0.19989	8.9118e-05
0.0526027	-0.000213276	-0.0002482	-0.000125363		0.200847	8.68224e-05
0.0527222	-0.000153363	-0.000266563	-5.46515e-06		0.201803	8.44759e-05
0.0528418	-0.00010602	-0.000282159	9.78219e-05		0.202759	8.22369e-05
0.0529613	-7.18099e-05	-0.000294941	0.000177979		0.203716	8.02123e-05
0.0530809	-4.9345e-05	-0.000305513	0.000232066		0.204672	7.84559e-05
0.0532004	-3.64654e-05	-0.000314745	0.000260489		0.205629	7.69819e-05
0.05332	-3.0657e-05	-0.000323323	0.000266375		0.206585	7.57819e-05
0.0534395	-2.9707e-05	-0.000331446	0.000254486		0.207541	7.48456e-05
0.0535591	-3.18676e-05	-0.000338659	0.000230928		0.208498	7.41756e-05
0.0536786	-3.57026e-05	-0.000343896	0.000201579		0.209454	7.37884e-05
0.0537982	-4.04282e-05	-0.000346	0.000171505		0.210411	7.3712e-05
0.0539177	-4.52418e-05	-0.00034433	0.000144127		0.211367	7.39697e-05
0.0540373	-5.02622e-05	-0.000338764	0.000121114		0.212323	7.45663e-05
0.0541568	-5.58352e-05	-0.000330367	0.000101739		0.21328	7.54741e-05
0.0542764	-6.24923e-05	-0.00032084	8.39025e-05		0.214236	7.66266e-05
0.0543959	-7.04007e-05	-0.000312332	6.44136e-05		0.215193	7.79209e-05
0.0545155	-7.92498e-05	-0.000306733	4.03846e-05		0.216149	7.92247e-05
0.054635	-8.80432e-05	-0.000305328	1.04017e-05		0.217106	8.03955e-05
0.0547546	-9.52346e-05	-0.000308158	-2.47663e-05		0.218062	8.12968e-05
0.0548741	-9.92675e-05	-0.000314007	-6.14891e-05		0.219018	8.18178e-05
0.0549937	-9.90334e-05	-0.000321012	-9.40655e-05		0.219975	8.18885e-05
0.0551132	-9.41595e-05	-0.000326446	-0.000115965		0.220931	8.14853e-05
0.0552328	-8.52791e-05	-0.000327773	-0.000121738		0.221888	8.06349e-05
0.0553523	-7.43542e-05	-0.000323376	-0.000109012		0.222844	7.94059e-05
0.0554719	-6.37051e-05	-0.000312851	-8.03004e-05		0.2238	7.78985e-05
0.0555914	-5.63673e-05	-0.000297315	-4.24957e-05		0.224757	7.62295e-05
0.055711	-5.54174e-05	-0.000279138	-6.5519e-06		0.225713	7.45188e-05
0.0558306	-6.35644e-05	-0.000261387	1.50409e-05		0.22667	7.2873e-05
0.0559501	-8.2481e-05	-0.000247312	1.14163e-05		0.227626	7.13781e-05
0.0560697	-0.000111897	-0.000239328	-2.43229e-05		0.228582	7.00902e-05
0.0561892	-0.000149338	-0.000238425	-9.18409e-05		0.229539	6.90331e-05
0.0563088	-0.0001897	-0.000244129	-0.000182985		0.230495	6.81975e-05
0.0564283	-0.000226165	-0.00025478	-0.000282272		0.231452	6.75442e-05
0.0565479	-0.000252225	-0.000268065	-0.000369711		0.232408	6.70122e-05
0.0566674	-0.000262997	-0.00028211	-0.000425608		0.233365	6.6527e-05
0.056787	-0.000257933	-0.000296234	-0.000435819		0.234321	6.60136e-05
0.0569065	-0.000240534	-0.000310768	-0.000395763		0.235277	6.54067e-05
0.0570261	-0.000217072	-0.000326357	-0.000312512		0.236234	6.46593e-05
0.0571456	-0.000194697	-0.000343838	-0.000202011		0.23719	6.37477e-05
0.0572652	-0.000178163	-0.0003626	-8.42459e-05		0.238146	6.2673e-05
0.0573847	-0.000168833	-0.000380681	2.23949e-05		0.239103	6.14536e-05
0.0575043	-0.000164563	-0.000395984	0.000104428		0.240059	6.01228e-05
0.0576238	-0.000162227	-0.000405968	0.000154339		0.241016	5.87195e-05
0.0577434	-0.000159073	-0.000409107	0.000169612		0.241972	5.72869e-05
0.0578629	-0.000154621	-0.000405646	0.000151724		0.242929	5.58699e-05
0.0579825	-0.000150873	-0.000396966	0.000105127		0.243885	5.45178e-05
0.058102	-0.000150401	-0.000385878	3.65701e-05		0.244841	5.32859e-05
0.0582216	-0.000155774	-0.000375169	-4.42487e-05		0.245798	5.22356e-05
0.0583411	-0.000167079	-0.000367048	-0.000126245		0.246754	5.14303e-05
0.0584607	-0.000181586	-0.000362719	-0.000197547		0.247711	5.09261e-05
0.0585802	-0.000195102	-0.000362269	-0.000248699		0.248667	5.07596e-05
0.0586998	-0.000202464	-0.000364997	-0.000273976		0.249624	5.09337e-05
0.0588193	-0.000200471	-0.000370467	-0.000274054		0.25058	5.14072e-05
0.0589389	-0.000188714	-0.000377931	-0.000255365		0.251536	5.20885e-05
0.0590584	-0.000170199	-0.000387669	-0.000228903		0.252493	5.2842e-05
0.059178	-0.000149207	-0.000399376	-0.000205601		0.253449	5.35025e-05
0.0592976	-0.00013067	-0.00041248	-0.000193463		0.254405	5.38973e-05
0.0594171	-0.000118202	-0.000425651	-0.000194491		0.255362	5.38753e-05
0.0595366	-0.000113121	-0.000437203	-0.000205058		0.256318	5.33303e-05
0.0596562	-0.000114971	-0.000445174	-0.000216928		0.257275	5.22219e-05
0.0597758	-0.00012107	-0.000448258	-0.000221217		0.258231	5.0581e-05
0.0598953	-0.000129129	-0.000446084	-0.000211673		0.259188	4.8504e-05
0.0600149	-0.00013597	-0.000439441	-0.000187276		0.260144	4.61354e-05
0.0601344	-0.000140037	-0.000430055	-0.000153066		0.2611	4.36415e-05
0.060254	-0.000140862	-0.000419537	-0.000117485		0.262057	4.11859e-05
0.0603735	-0.000139118	-0.000409391	-8.88848e-05		0.263013	3.89033e-05
0.0604931	-0.000136425	-0.000399654	-7.11883e-05		0.26397	3.68872e-05
0.0606126	-0.000134835	-0.000390265	-6.2987e-05		0.264926	3.51855e-05
0.0607322	-0.000136694	-0.000380649	-5.73255e-05		0.265882	3.3807e-05
0.0608517	-0.000142834	-0.000370466	-4.55147e-05		0.266839	3.27367e-05
0.0609713	-0.000152831	-0.000360213	-2.01035e-05		0.267795	3.19533e-05
0.0610908	-0.000165217	-0.000351162	2.10846e-05		0.268752	3.14465e-05
0.0612104	-0.000177568	-0.000344096	7.3315e-05		0.269708	3.12272e-05
0.0613299	-0.000187165	-0.000340342	0.000126911		0.270665	3.13303e-05
0.0614495	-0.000193253	-0.000339693	0.000169824		0.271621	3.18083e-05
0.061569	-0.000196328	-0.000341816	0.000191227		0.272577	3.27175e-05
0.0616886	-0.000198567	-0.000345743	0.000184766		0.273534	3.41003e-05
0.0618081	-0.000202211	-0.000351217	0.000149802		0.27449	3.59667e-05
0.0619277	-0.000208444	-0.000357526	9.19e-05		0.275447	3.82804e-05
0.0620472	-0.000216284	-0.00036482	1.97957e-05		0.276403	4.09511e-05
0.0621668	-0.000223138	-0.000372962	-5.63016e-05		0.277359	4.38376e-05
0.0622863	-0.000225215	-0.000381169	-0.000127173		0.278316	4.67605e-05
0.0624059	-0.000219138	-0.00038839	-0.000185975		0.279272	4.95227e-05
0.0625254	-0.000204328	-0.000393292	-0.000228715		0.280229	5.19365e-05
0.062645	-0.000182172	-0.000394708	-0.00025307		0.281185	5.38517e-05
0.0627645	-0.000156586	-0.000392545	-0.000258021		0.282141	5.51779e-05
0.0628841	-0.000132215	-0.000387861	-0.000243399		0.283098	5.58984e-05
0.0630036	-0.000113083	-0.000382248	-0.000209871		0.284054	5.6072e-05
0.0631232	-0.000101845	-0.000377707	-0.0001598		0.285011	5.58228e-05
0.0632428	-9.97757e-05	-0.000375185	-9.74728e-05		0.285967	5.53204e-05
0.0633623	-0.000106908	-0.000374244	-2.90771e-05		0.286924	5.47546e-05
0.0634819	-0.000123382	-0.000373035	3.76883e-05		0.28788	5.43107e-05
0.0636014	-0.000149298	-0.000369171	9.52395e-05		0.288836	5.41481e-05
0.063721	-0.000183709	-0.000361265	0.00013707		0.289793	5.4386e-05
0.0638405	-0.000224665	-0.000349636	0.000159992		0.290749	5.50935e-05
0.0639601	-0.0002681	-0.000337032	0.000163696		0.291706	5.62871e-05
0.0640796	-0.000308494	-0.000327818	0.000150799		0.292662	5.79318e-05
0.0641992	-0.000339453	-0.000325871	0.000125965		0.293618	5.99439e-05
0.0643187	-0.000356787	-0.000333476	9.34473e-05		0.294575	6.2203e-05
0.0644383	-0.00035839	-0.00034985	5.70773e-05		0.295531	6.45609e-05
0.0645578	-0.000346567	-0.000371203	1.90531e-05		0.296488	6.68602e-05
0.0646774	-0.000325867	-0.000391867	-1.90056e-05		0.297444	6.89533e-05
0.0647969	-0.000302624	-0.000406347	-5.55644e-05		0.2984	7.07195e-05
0.0649165	-0.000282488	-0.000411062	-8.82667e-05		0.299357	7.20807e-05
0.065036	-0.000268279	-0.000405772	-0.000114067		0.300313	7.30083e-05
0.0651556	-0.000260677	-0.000393241	-0.000129632		0.30127	7.35216e-05
0.0652751	-0.000257468	-0.000378496	-0.000131813		0.302226	7.36782e-05
0.0653947	-0.000255366	-0.000366927	-0.000119301		0.303183	7.35562e-05
0.0655142	-0.000252238	-0.000361944	-9.30367e-05		0.304139	7.32408e-05
0.0656338	-0.000246988	-0.000364161	-5.64884e-05		0.305095	7.28061e-05
0.0657533	-0.000240096	-0.000371011	-1.47457e-05		0.306052	7.23087e-05
0.0658729	-0.000232477	-0.000378826	2.69194e-05		0.307008	7.17831e-05
0.0659924	-0.00022415	-0.000384106	6.33495e-05		0.307965	7.12451e-05
0.066112	-0.000214303	-0.000385766	9.1585e-05		0.308921	7.06956e-05
0.0662315	-0.000200871	-0.000384912	0.000109753		0.309877	7.01286e-05
0.0663511	-0.000181894	-0.000385105	0.000117359		0.310834	6.95339e-05
0.0664706	-0.000156989	-0.000390119	0.000115516		0.31179	6.89035e-05
0.0665902	-0.000127396	-0.000402906	0.00010593		0.312747	6.8232e-05
0.0667097	-9.70781e-05	-0.000424184	9.11541e-05		0.313703	6.75226e-05
0.0668293	-6.963e-05	-0.000451575	7.51419e-05		0.314659	6.6785e-05
0.0669488	-4.84263e-05	-0.000481062	6.22038e-05		0.315616	6.60406e-05
0.0670684	-3.46391e-05	-0.000507538	5.63622e-05		0.316572	6.53201e-05
0.0671879	-2.72073e-05	-0.000526586	6.07025e-05		0.317529	6.46627e-05
0.0673075	-2.37954e-05	-0.000534637	7.55017e-05		0.318485	6.41094e-05
0.067427	-2.24755e-05	-0.000530311	9.7218e-05		0.319442	6.36983e-05
0.0675466	-2.24154e-05	-0.000514066	0.000119103		0.320398	6.34551e-05
0.0676662	-2.4523e-05	-0.000487201	0.000132366		0.321354	6.33897e-05
0.0677857	-3.10616e-05	-0.00045278	0.000128201		0.322311	6.34923e-05
0.0679053	-4.34829e-05	-0.00041453	0.000101494		0.323267	6.37355e-05
0.0680248	-6.26709e-05	-0.000377	5.16974e-05		0.324224	6.40805e-05
0.0681444	-8.65381e-05	-0.000344198	-1.50795e-05		0.32518	6.44845e-05
0.0682639	-0.000112338	-0.000319716	-8.89516e-05		0.326136	6.49101e-05
0.0683835	-0.000135959	-0.000305225	-0.00015746		0.327093	6.53319e-05
0.068503	-0.000154222	-0.000299529	-0.000209758		0.328049	6.574e-05
0.0686226	-0.000164768	-0.000299379	-0.000238831		0.329006	6.61413e-05
0.0687421	-0.000166741	-0.000299687	-0.000243569		0.329962	6.65532e-05
0.0688617	-0.000160734	-0.000295414	-0.000227686		0.330919	6.70005e-05
0.0689812	-0.000148244	-0.000282849	-0.000198355		0.331875	6.75055e-05
0.0691008	-0.00013088	-0.000261138	-0.000163777		0.332831	6.80854e-05
0.0692203	-0.00011123	-0.000232251	-0.0001305		0.333788	6.87466e-05
0.0693399	-9.28695e-05	-0.00020089	-0.000102602		0.334744	6.94864e-05
0.0694594	-7.91691e-05	-0.000171758	-8.09788e-05		0.335701	7.02928e-05
0.069579	-7.34635e-05	-0.000149543	-6.42204e-05		0.336657	7.11497e-05
0.0696985	-7.78798e-05	-0.000137072	-5.01012e-05		0.337613	7.20408e-05
0.0698181	-9.23875e-05	-0.000134774	-3.63912e-05		0.33857	7.29516e-05
0.0699376	-0.000114018	-0.000142177	-2.18723e-05		0.339526	7.38693e-05
0.0700572	-0.000137388	-0.000156905	-4.98248e-06		0.340483	7.47825e-05
0.0701767	-0.000156851	-0.000176766	1.54043e-05		0.341439	7.56766e-05
0.0702963	-0.00016649	-0.000199111	4.1066e-05		0.342395	7.65335e-05
0.0704158	-0.000164225	-0.000221276	7.40706e-05		0.343352	7.73296e-05
0.0705354	-0.000149845	-0.000239849	0.000116183		0.344308	7.80402e-05
0.0706549	-0.000127313	-0.000252012	0.000167067		0.345265	7.86459e-05
0.0707745	-0.000101755	-0.000254887	0.000224117		0.346221	7.91392e-05
0.0708941	-7.9127e-05	-0.000247888	0.000281303		0.347178	7.95317e-05
0.0710136	-6.30497e-05	-0.000231988	0.0003312		0.348134	7.9857e-05
0.0711332	-5.6175e-05	-0.000210473	0.000365169		0.34909	8.01675e-05
0.0712527	-5.85846e-05	-0.000188618	0.000376537		0.350047	8.05277e-05
0.0713723	-6.87943e-05	-0.000171634	0.000362348		0.351003	8.10027e-05
0.0714918	-8.43013e-05	-0.000164631	0.000324162		0.35196	8.1643e-05
0.0716113	-0.000102661	-0.00017029	0.000267651		0.352916	8.24763e-05
0.0717309	-0.000121512	-0.000189199	0.000201571		0.353872	8.34997e-05
0.0718505	-0.000139224	-0.00022001	0.000133976		0.354829	8.46807e-05
0.07197	-0.00015509	-0.000259336	7.10278e-05		0.355785	8.59655e-05
0.0720896	-0.000168289	-0.00030319	1.50548e-05		0.356742	8.7289e-05
0.0722091	-0.000178759	-0.000346698	-3.48966e-05		0.357698	8.85913e-05
0.0723287	-0.000185671	-0.000384598	-8.16794e-05		0.358654	8.98271e-05
0.0724482	-0.000187988	-0.00041181	-0.000128179		0.359611	9.09735e-05
0.0725678	-0.000184783	-0.000423767	-0.000174996		0.360567	9.20337e-05
0.0726873	-0.000175061	-0.000417007	-0.000220053		0.361524	9.30324e-05
0.0728069	-0.000160436	-0.000390616	-0.000259553		0.36248	9.40074e-05
0.0729264	-0.000144121	-0.000346783	-0.000288938		0.363437	9.50023e-05
0.073046	-0.000131122	-0.000290971	-0.000305365		0.364393	9.60564e-05
0.0731655	-0.000127827	-0.000231512	-0.000308738		0.365349	9.71968e-05
0.0732851	-0.000139036	-0.000177277	-0.000301924		0.366306	9.84333e-05
0.0734046	-0.000166305	-0.000136616	-0.000289722		0.367262	9.9758e-05
0.0735242	-0.000206762	-0.000114898	-0.000275806		0.368219	0.000101146
0.0736437	-0.000253432	-0.000113944	-0.000261218		0.369175	0.000102559
0.0737633	-0.000296033	-0.000131106	-0.000242526		0.370131	0.000103957
0.0738828	-0.000325605	-0.000161979	-0.00021362		0.371088	0.000105297
0.0740024	-0.000336212	-0.000200233	-0.000167342		0.372044	0.000106552
0.0741219	-0.000327046	-0.000239546	-9.99782e-05		0.373001	0.000107707
0.0742415	-0.000302051	-0.000275962	-1.36024e-05		0.373957	0.000108767
0.074361	-0.000268041	-0.000305572	8.25226e-05		0.374913	0.000109751
0.0744806	-0.000231232	-0.000327102	0.000173153		0.37587	0.000110691
0.0746001	-0.000194407	-0.000340994	0.000241213		0.376826	0.000111617
0.0747197	-0.000155913	-0.000349793	0.000273303		0.377783	0.000112553
0.0748392	-0.000111078	-0.000358281	0.000264116		0.378739	0.000113512
0.0749588	-5.57555e-05	-0.000373582	0.000218364		0.379696	0.000114489
0.0750784	1.00121e-05	-0.000403491	0.000149508		0.380652	0.000115471
0.0751979	7.92742e-05	-0.000454488	7.49765e-05		0.381608	0.000116442
0.0753175	0.000139289	-0.000528836	1.10032e-05		0.382565	0.000117396
0.075437	0.00017515	-0.000621951	-3.22437e-05		0.383521	0.000118342
0.0755566	0.000175277	-0.000722193	-5.30249e-05		0.384478	0.00011931
0.0756761	0.000135834	-0.000813054	-5.65844e-05		0.385434	0.000120349
0.0757957	6.25456e-05	-0.000877993	-5.19909e-05		0.38639	0.000121516
0.0759152	-3.18441e-05	-0.000905667	-4.77321e-05		0.387347	0.00012287
0.0760348	-0.000130935	-0.000893128	-4.9101e-05		0.388303	0.000124449
0.0761543	-0.000219089	-0.000846838	-5.71804e-05		0.38926	0.000126269
0.0762739	-0.000283944	-0.000779802	-6.96113e-05		0.390216	0.000128311
0.0763934	-0.000317022	-0.000707566	-8.2145e-05		0.391172	0.000130517
0.076513	-0.00031431	-0.000642906	-9.02956e-05		0.392129	0.000132801
0.0766325	-0.000276068	-0.000592013	-9.0873e-05		0.393085	0.000135045
0.0767521	-0.000207221	-0.000553626	-8.19563e-05		0.394042	0.000137125
0.0768716	-0.000118146	-0.000521156	-6.38082e-05		0.394998	0.000138917
0.0769912	-2.33325e-05	-0.000487017	-3.85386e-05		0.395955	0.00014032
0.0771107	6.10346e-05	-0.00044711	-1.02986e-05		0.396911	0.000141269
0.0772303	0.000122049	-0.000402498	1.55366e-05		0.397867	0.000141748
0.0773498	0.000153349	-0.000358726	3.35147e-05		0.398824	0.000141794
0.0774694	0.000156913	-0.000322137	3.9967e-05		0.39978	0.000141491
0.0775889	0.000141606	-0.000297027	3.42939e-05		0.400737	0.000140959
0.0777085	0.000118953	-0.000284126	1.94332e-05		0.401693	0.000140331
0.077828	9.96463e-05	-0.000281248	1.62196e-06		0.402649	0.00013973
0.0779476	9.01459e-05	-0.000284916	-1.11762e-05		0.403606	0.000139251
0.0780671	9.21519e-05	-0.000291858	-1.06728e-05		0.404562	0.00013895
0.0781867	0.000103331	-0.000300505	1.02136e-05		0.405519	0.000138836
0.0783062	0.000119226	-0.000309817	5.56565e-05		0.406475	0.000138886
0.0784258	0.000135752	-0.000319806	0.000126919		0.407432	0.000139057
0.0785454	0.000150631	-0.000329437	0.000221125		0.408388	0.000139303
0.0786649	0.000164549	-0.000336043	0.000331436		0.409344	0.0001396
0.0787844	0.000180469	-0.000335829	0.000448692		0.410301	0.000139951
0.078904	0.000202262	-0.000324909	0.000562181		0.411257	0.000140394
0.100423	-0.000352714	-0.000485075	-0.000138375		0.412213	0.000140995
0.10138	-0.000348604	-0.000480707	-0.000135807		0.41317	0.000141833
0.102336	-0.000336693	-0.000468179	-0.000128371		0.414126	0.000142989
0.103292	-0.000318186	-0.000449092	-0.000116825		0.415083	0.000144523
0.104249	-0.000294894	-0.000425752	-0.000102269		0.416039	0.000146469
0.105205	-0.000268962	-0.000400707	-8.59458e-05		0.416996	0.000148825
0.106162	-0.00024256	-0.000376275	-6.90346e-05		0.417952	0.000151555
0.107118	-0.000217557	-0.000354156	-5.24877e-05		0.418908	0.000154594
0.108075	-0.000195272	-0.00033521	-3.69445e-05		0.419865	0.000157854
0.109031	-0.000176334	-0.000319441	-2.27353e-05		0.420821	0.000161241
0.109987	-0.000160684	-0.000306167	-9.95879e-06		0.421778	0.000164656
0.110944	-0.000147723	-0.000294322	1.39846e-06		0.422734	0.000168003
0.1119	-0.000136553	-0.000282803	1.13455e-05		0.423691	0.000171195
0.112857	-0.000126247	-0.000270796	1.98105e-05		0.424647	0.000174154
0.113813	-0.000116084	-0.000257989	2.66247e-05		0.425603	0.000176811
0.114769	-0.000105686	-0.00024465	3.1565e-05		0.42656	0.000179107
0.115726	-9.50423e-05	-0.000231559	3.44327e-05		0.427516	0.000180996
0.116682	-8.44212e-05	-0.000219817	3.51347e-05		0.428472	0.000182446
0.117639	-7.42339e-05	-0.000210583	3.37357e-05		0.429429	0.00018345
0.118595	-6.48844e-05	-0.000204804	3.04656e-05		0.430385	0.000184022
0.119551	-5.66608e-05	-0.000202997	2.56817e-05		0.431342	0.000184213
0.120508	-4.96898e-05	-0.000205127	1.98037e-05		0.432298	0.000184105
0.121464	-4.3955e-05	-0.000210601	1.32466e-05		0.433255	0.000183808
0.122421	-3.93594e-05	-0.000218378	6.37136e-06		0.434211	0.000183453
0.123377	-3.58022e-05	-0.000227157	-5.34405e-07		0.435167	0.000183176
0.124334	-3.32429e-05	-0.000235603	-7.25019e-06		0.436124	0.000183106
0.12529	-3.17313e-05	-0.000242559	-1.36024e-05		0.43708	0.000183346
0.126246	-3.13987e-05	-0.000247195	-1.94454e-05		0.438037	0.000183964
0.127203	-3.24135e-05	-0.000249077	-2.46545e-05		0.438993	0.000184989
0.128159	-3.49153e-05	-0.000248152	-2.91317e-05		0.439949	0.000186415
0.129116	-3.89446e-05	-0.00024467	-3.28182e-05		0.440906	0.000188211
0.130072	-4.4388e-05	-0.000239074	-3.57048e-05		0.441862	0.000190326
0.131028	-5.09505e-05	-0.000231897	-3.78291e-05		0.442819	0.000192708
0.131985	-5.81656e-05	-0.000223688	-3.92601e-05		0.443775	0.000195305
0.132941	-6.54421e-05	-0.000214979	-4.00735e-05		0.444731	0.000198078
0.133898	-7.21409e-05	-0.000206284	-4.03255e-05		0.445688	0.000200992
0.134854	-7.76667e-05	-0.000198097	-4.0038e-05		0.446644	0.000204021
0.13581	-8.15569e-05	-0.000190892	-3.91963e-05		0.447601	0.00020714
0.136767	-8.35505e-05	-0.00018509	-3.77624e-05		0.448557	0.000210323
0.137723	-8.36216e-05	-0.000181008	-3.56969e-05		0.449514	0.000213539
0.13868	-8.19719e-05	-0.000178808	-3.29837e-05		0.45047	0.000216754
0.139636	-7.89837e-05	-0.000178451	-2.9651e-05		0.451426	0.000219933
0.140593	-7.51441e-05	-0.000179698	-2.57885e-05		0.452383	0.000223041
0.141549	-7.09569e-05	-0.000182135	-2.1559e-05		0.453339	0.000226044
0.142505	-6.68609e-05	-0.000185252	-1.72067e-05		0.454296	0.000228915
0.143462	-6.31727e-05	-0.000188517	-1.30587e-05		0.455252	0.000231631
0.144418	-6.00631e-05	-0.000191467	-9.51401e-06		0.456208	0.000234168
0.145375	-5.75719e-05	-0.000193764	-7.01549e-06		0.457165	0.000236506
0.146331	-5.56505e-05	-0.00019523	-5.99949e-06		0.458121	0.000238618
0.147287	-5.42197e-05	-0.000195837	-6.8289e-06		0.459078	0.000240475
0.148244	-5.32234e-05	-0.000195671	-9.72071e-06		0.460034	0.00024205
0.1492	-5.26614e-05	-0.000194881	-1.46856e-05		0.46099	0.000243319
0.150157	-5.25916e-05	-0.000193618	-2.14965e-05		0.461947	0.000244273
0.151113	-5.31025e-05	-0.00019198	-2.96978e-05		0.462903	0.000244922
0.152069	-5.42652e-05	-0.000189989	-3.86543e-05		0.46386	0.000245298
0.153026	-5.6082e-05	-0.000187584	-4.76319e-05		0.464816	0.000245459
0.153982	-5.84496e-05	-0.000184643	-5.58904e-05		0.465773	0.000245485
0.154939	-6.11496e-05	-0.000181032	-6.27726e-05		0.466729	0.00024547
0.155895	-6.38709e-05	-0.000176647	-6.77727e-05		0.467685	0.00024551
0.156852	-6.62597e-05	-0.00017146	-7.05784e-05		0.468642	0.000245701
0.157808	-6.79806e-05	-0.000165545	-7.1085e-05		0.469598	0.00024612
0.158764	-6.87759e-05	-0.000159076	-6.93873e-05		0.470555	0.00024683
0.159721	-6.85049e-05	-0.000152304	-6.57542e-05		0.471511	0.00024787
0.160677	-6.7158e-05	-0.000145524	-6.05912e-05		0.472467	0.000249258
0.161634	-6.48442e-05	-0.000139027	-5.43938e-05		0.473424	0.000250991
0.16259	-6.17606e-05	-0.000133059	-4.76934e-05		0.47438	0.000253044
0.163546	-5.8155e-05	-0.000127789	-4.09993e-05		0.475337	0.000255369
0.164503	-5.42914e-05	-0.000123288	-3.47429e-05		0.476293	0.000257894
0.165459	-5.04268e-05	-0.000119526	-2.92322e-05		0.47725	0.00026052
0.166416	-4.67973e-05	-0.000116377	-2.46253e-05		0.478206	0.000263132
0.167372	-4.36125e-05	-0.000113642	-2.09295e-05		0.479162	0.000265597
0.168328	-4.10494e-05	-0.000111077	-1.80279e-05		0.480119	0.000267789
0.169285	-3.9245e-05	-0.000108432	-1.57257e-05		0.481075	0.000269598
0.170241	-3.82828e-05	-0.00010549	-1.38071e-05		0.482032	0.000270954
0.171198	-3.81786e-05	-0.000102103	-1.20862e-05		0.482988	0.000271841
0.172154	-3.88711e-05	-9.82241e-05	-1.04402e-05		0.483944	0.0002723
0.173111	-4.02208e-05	-9.39092e-05	-8.81545e-06		0.484901	0.000272434
0.174067	-4.20222e-05	-8.93092e-05	-7.20756e-06		0.485857	0.000272388
0.175023	-4.40266e-05	-8.46306e-05	-5.62322e-06		0.486814	0.00027233
0.17598	-4.5972e-05	-8.00821e-05	-4.03629e-06		0.48777	0.000272423
0.176936	-4.7613e-05	-7.58165e-05	-2.35336e-06		0.488726	0.0002728
0.177893	-4.87456e-05	-7.18841e-05	-4.00358e-07		0.489683	0.000273541
0.178849	-4.9223e-05	-6.82124e-05	2.06384e-06		0.490639	0.000274665
0.179805	-4.89622e-05	-6.46218e-05	5.30776e-06		0.491596	0.00027613
0.180762	-4.79439e-05	-6.0875e-05	9.56923e-06		0.492552	0.000277847
0.181718	-4.6208e-05	-5.67482e-05	1.49908e-05		0.493509	0.000279691
0.182675	-4.38473e-05	-5.21061e-05	2.15629e-05		0.494465	0.000281532
0.183631	-4.1e-05	-4.69583e-05	2.90875e-05		0.495421	0.000283247
0.184588	-3.78392e-05	-4.14806e-05	3.7173e-05		0.496378	0.000284737
0.185544	-3.45579e-05	-3.59951e-05	4.52637e-05		0.497334	0.000285934
0.1865	-3.13477e-05	-3.09119e-05	5.27031e-05		0.498291	0.0002868
0.187457	-2.83714e-05	-2.66497e-05	5.88199e-05		0.499247	0.000287328
0.188413	-2.57335e-05	-2.35518e-05	6.30228e-05		0.500203	0.000287536
0.18937	-2.34519e-05	-2.18193e-05	6.48875e-05		0.50116	0.000287462
0.190326	-2.14393e-05	-2.14743e-05	6.42194e-05		0.502116	0.00028716
0.191282	-1.95001e-05	-2.23588e-05	6.10815e-05		0.503073	0.000286699
0.192239	-1.73475e-05	-2.41659e-05	5.57862e-05		0.504029	0.000286165
0.193195	-1.4642e-05	-2.64937e-05	4.88536e-05		0.504985	0.000285653
0.194152	-1.10489e-05	-2.89087e-05	4.09462e-05		0.505942	0.000285266
0.195108	-6.30419e-06	-3.10061e-05	3.27935e-05		0.506898	0.000285105
0.196064	-2.78719e-07	-3.24558e-05	2.51156e-05		0.507855	0.000285251
0.197021	6.97221e-06	-3.30316e-05	1.85559e-05		0.508811	0.000285761
0.197977	1.51855e-05	-3.26195e-05	1.36287e-05		0.509768	0.000286648
0.198934	2.3899e-05	-3.12098e-05	1.06847e-05		0.510724	0.000287879
0.19989	3.2492e-05	-2.88753e-05	9.89319e-06		0.51168	0.000289373
0.200847	4.02529e-05	-2.57414e-05	1.1243e-05		0.512637	0.000291009
0.201803	4.64631e-05	-2.1954e-05	1.45565e-05		0.513593	0.000292642
0.202759	5.04852e-05	-1.76508e-05	1.95154e-05		0.51455	0.000294125
0.203716	5.18445e-05	-1.2943e-05	2.56931e-05		0.515506	0.000295325
0.204672	5.02933e-05	-7.91155e-06	3.25913e-05		0.516462	0.000296145
0.205629	4.58518e-05	-2.61811e-06	3.96776e-05		0.517419	0.000296537
0.206585	3.88205e-05	2.8701e-06	4.64222e-05		0.518375	0.000296504
0.207541	2.97608e-05	8.45155e-06	5.23347e-05		0.519332	0.000296102
0.208498	1.94452e-05	1.3967e-05	5.69974e-05		0.520288	0.00029543
0.209454	8.77886e-06	1.91916e-05	6.00962e-05		0.521244	0.000294618
0.210411	-1.2977e-06	2.38491e-05	6.14445e-05		0.522201	0.000293811
0.211367	-9.91382e-06	2.76461e-05	6.09993e-05		0.523157	0.000293156
0.212323	-1.63647e-05	3.03218e-05	5.88641e-05		0.524114	0.000292782
0.21328	-2.01839e-05	3.16983e-05	5.52788e-05		0.52507	0.000292792
0.214236	-2.11795e-05	3.17193e-05	5.05947e-05		0.526027	0.000293251
0.215193	-1.94316e-05	3.04658e-05	4.52366e-05		0.526983	0.000294175
0.216149	-1.5253e-05	2.81437e-05	3.96564e-05		0.527939	0.000295534
0.217106	-9.12644e-06	2.50452e-05	3.42829e-05		0.528896	0.00029725
0.218062	-1.63215e-06	2.14947e-05	2.94759e-05		0.529852	0.00029921
0.219018	6.61891e-06	1.77925e-05	2.54911e-05		0.530809	0.000301281
0.219975	1.50357e-05	1.41713e-05	2.24627e-05		0.531765	0.000303329
0.220931	2.30779e-05	1.0778e-05	2.04056e-05		0.532721	0.000305241
0.221888	3.0268e-05	7.68212e-06	1.9237e-05		0.533678	0.000306944
0.222844	3.6194e-05	4.90889e-06	1.88121e-05		0.534634	0.000308417
0.2238	4.05095e-05	2.4828e-06	1.89639e-05		0.535591	0.00030969
0.224757	4.29409e-05	4.66768e-07	1.954e-05		0.536547	0.000310834
0.225713	4.3303e-05	-1.01756e-06	2.0425e-05		0.537503	0.000311942
0.22667	4.15235e-05	-1.79624e-06	2.15472e-05		0.53846	0.000313108
0.227626	3.76683e-05	-1.67506e-06	2.28686e-05		0.539416	0.000314399
0.228582	3.19588e-05	-4.87136e-07	2.4365e-05		0.540373	0.000315848
0.229539	2.47746e-05	1.85907e-06	2.60047e-05		0.541329	0.000317439
0.230495	1.6633e-05	5.34683e-06	2.77342e-05		0.542285	0.00031912
0.231452	8.14834e-06	9.8435e-06	2.94778e-05		0.543242	0.000320813
0.232408	-2.75851e-08	1.51203e-05	3.11502e-05		0.544198	0.000322432
0.233365	-7.27427e-06	2.08926e-05	3.26794e-05		0.545155	0.000323898
0.234321	-1.3072e-05	2.6869e-05	3.40292e-05		0.546111	0.000325158
0.235277	-1.70615e-05	3.27942e-05	3.52157e-05		0.547068	0.000326184
0.236234	-1.9085e-05	3.84775e-05	3.63082e-05		0.548024	0.000326977
0.23719	-1.92015e-05	4.38e-05	3.74158e-05		0.54898	0.000327558
0.238146	-1.7674e-05	4.87066e-05	3.86608e-05		0.549937	0.000327965
0.239103	-1.49278e-05	5.31867e-05	4.01481e-05		0.550893	0.00032824
0.240059	-1.14871e-05	5.72541e-05	4.19362e-05		0.55185	0.000328425
0.241016	-7.89996e-06	6.09314e-05	4.40185e-05		0.552806	0.000328556
0.241972	-4.66345e-06	6.42424e-05	4.63168e-05		0.553762	0.000328661
0.242929	-2.16384e-06	6.72108e-05	4.86889e-05		0.554719	0.000328758
0.243885	-6.39851e-07	6.98632e-05	5.09472e-05		0.555675	0.000328853
0.244841	-1.73601e-07	7.22328e-05	5.28872e-05		0.556632	0.000328943
0.245798	-7.06091e-07	7.43633e-05	5.43198e-05		0.557588	0.000329015
0.246754	-2.06953e-06	7.63118e-05	5.51065e-05		0.558545	0.000329048
0.247711	-4.02613e-06	7.81536e-05	5.51917e-05		0.559501	0.000329018
0.248667	-6.30429e-06	7.99867e-05	5.46281e-05		0.560457	0.000328904
0.249624	-8.62678e-06	8.19374e-05	5.35891e-05		0.561414	0.000328693
0.25058	-1.073e-05	8.41609e-05	5.23636e-05		0.56237	0.000328386
0.251536	-1.23775e-05	8.68356e-05	5.13283e-05		0.563327	0.000328002
0.252493	-1.33711e-05	9.01458e-05	5.08997e-05		0.564283	0.000327576
0.253449	-1.35647e-05	9.42524e-05	5.14686e-05		0.565239	0.000327152
0.254405	-1.2878e-05	9.92574e-05	5.33292e-05		0.566196	0.000326783
0.255362	-1.13101e-05	0.000105167	5.66144e-05		0.567152	0.000326515
0.256318	-8.94597e-06	0.000111868	6.12538e-05		0.568109	0.000326385
0.257275	-5.95178e-06	0.000119118	6.6962e-05		0.569065	0.000326418
0.258231	-2.55632e-06	0.000126571	7.32654e-05		0.570022	0.000326619
0.259188	9.79588e-07	0.000133823	7.95623e-05		0.570978	0.000326983
0.260144	4.40051e-06	0.000140469	8.52076e-05		0.571934	0.000327499
0.2611	7.49219e-06	0.000146181	8.96069e-05		0.572891	0.000328157
0.262057	1.01074e-05	0.000150752	9.23039e-05		0.573847	0.000328951
0.263013	1.2176e-05	0.000154138	9.30431e-05		0.574803	0.000329887
0.26397	1.36968e-05	0.000156448	9.17996e-05		0.57576	0.000330982
0.264926	1.4716e-05	0.00015791	8.87672e-05		0.576716	0.000332252
0.265882	1.52986e-05	0.000158817	8.43095e-05		0.577673	0.000333712
0.266839	1.55022e-05	0.000159456	7.88827e-05		0.578629	0.000335359
0.267795	1.53621e-05	0.000160047	7.29449e-05		0.579586	0.000337164
0.268752	1.48907e-05	0.000160705	6.68727e-05		0.580542	0.000339073
0.269708	1.40919e-05	0.000161429	6.08992e-05		0.581498	0.000341
0.270665	1.29838e-05	0.000162122	5.50888e-05		0.582455	0.000342843
0.271621	1.16213e-05	0.000162624	4.93506e-05		0.583411	0.000344496
0.272577	1.01116e-05	0.000162766	4.34857e-05		0.584368	0.000345868
0.273534	8.61386e-06	0.000162416	3.72564e-05		0.585324	0.000346892
0.27449	7.32467e-06	0.000161506	3.04608e-05		0.58628	0.000347541
0.275447	6.45099e-06	0.00016005	2.29959e-05		0.587237	0.000347826
0.276403	6.17812e-06	0.000158132	1.48974e-05		0.588193	0.000347786
0.277359	6.64079e-06	0.000155884	6.3492e-06		0.58915	0.000347479
0.278316	7.90389e-06	0.000153459	-2.33726e-06		0.590106	0.000346965
0.279272	9.95578e-06	0.000150993	-1.07687e-05		0.591063	0.000346295
0.280229	1.27138e-05	0.000148595	-1.85302e-05		0.592019	0.000345501
0.281185	1.60386e-05	0.000146326	-2.52489e-05		0.592975	0.0003446
0.282141	1.97518e-05	0.000144207	-3.06478e-05		0.593932	0.000343601
0.283098	2.36546e-05	0.000142232	-3.4581e-05		0.594888	0.000342517
0.284054	2.75432e-05	0.000140386	-3.70448e-05		0.595845	0.000341371
0.285011	3.12208e-05	0.000138663	-3.81644e-05		0.596801	0.000340206
0.285967	3.4507e-05	0.000137082	-3.81607e-05		0.597757	0.000339084
0.286924	3.72448e-05	0.000135693	-3.73063e-05		0.598714	0.00033808
0.28788	3.93064e-05	0.000134577	-3.58794e-05		0.59967	0.000337274
0.288836	4.05969e-05	0.000133839	-3.41251e-05		0.600627	0.00033674
0.289793	4.10585e-05	0.000133592	-3.22289e-05		0.601583	0.000336529
0.290749	4.06729e-05	0.00013395	-3.03044e-05		0.602539	0.000336674
0.291706	3.9464e-05	0.000135007	-2.83942e-05		0.603496	0.000337177
0.292662	3.74985e-05	0.000136835	-2.64814e-05		0.604452	0.000338019
0.293618	3.48859e-05	0.000139471	-2.45076e-05		0.605409	0.000339162
0.294575	3.17752e-05	0.000142917	-2.2394e-05		0.606365	0.000340553
0.295531	2.83473e-05	0.000147129	-2.0064e-05		0.607321	0.00034213
0.296488	2.48036e-05	0.000152019	-1.74639e-05		0.608278	0.000343823
0.297444	2.13502e-05	0.000157448	-1.45795e-05		0.609234	0.000345558
0.2984	1.81807e-05	0.000163227	-1.14465e-05		0.610191	0.000347255
0.299357	1.54589e-05	0.00016912	-8.15102e-06		0.611147	0.000348828
0.300313	1.33053e-05	0.000174859	-4.82023e-06		0.612104	0.000350191
0.30127	1.17881e-05	0.000180163	-1.60274e-06		0.61306	0.000351264
0.302226	1.09199e-05	0.000184768	1.35769e-06		0.614016	0.000351975
0.303183	1.06599e-05	0.000188463	3.95009e-06		0.614973	0.000352274
0.304139	1.09198e-05	0.000191122	6.12008e-06		0.615929	0.000352134
0.305095	1.15734e-05	0.000192731	7.88383e-06		0.616886	0.000351555
0.306052	1.24685e-05	0.000193394	9.32888e-06		0.617842	0.000350564
0.307008	1.3442e-05	0.000193326	1.0601e-05		0.618798	0.000349209
0.307965	1.43364e-05	0.000192826	1.18794e-05		0.619755	0.000347564
0.308921	1.50179e-05	0.000192236	1.33448e-05		0.620711	0.000345714
0.309877	1.53933e-05	0.000191897	1.5146e-05		0.621668	0.000343761
0.310834	1.54224e-05	0.000192098	1.737e-05		0.622624	0.000341813
0.31179	1.51235e-05	0.000193043	2.0022e-05		0.623581	0.000339982
0.312747	1.45698e-05	0.000194821	2.30162e-05		0.624537	0.000338377
0.313703	1.38759e-05	0.000197402	2.61811e-05		0.625493	0.000337096
0.314659	1.3178e-05	0.000200635	2.92773e-05		0.62645	0.000336214
0.315616	1.26099e-05	0.000204281	3.20266e-05		0.627406	0.000335781
0.316572	1.22812e-05	0.000208041	3.41493e-05		0.628363	0.000335813
0.317529	1.2262e-05	0.000211607	3.54051e-05		0.629319	0.000336287
0.318485	1.2576e-05	0.000214701	3.56319e-05		0.630275	0.000337152
0.319442	1.32034e-05	0.000217126	3.47783e-05		0.631232	0.00033832
0.320398	1.40904e-05	0.000218784	3.29213e-05		0.632188	0.000339685
0.321354	1.51633e-05	0.000219694	3.02668e-05		0.633145	0.000341126
0.322311	1.63417e-05	0.000219977	2.71289e-05		0.634101	0.000342521
0.323267	1.75494e-05	0.000219825	2.38899e-05		0.635057	0.000343758
0.324224	1.87219e-05	0.000219467	2.09458e-05		0.636014	0.00034475
0.32518	1.98098e-05	0.000219119	1.86477e-05		0.63697	0.000345443
0.326136	2.0781e-05	0.000218949	1.72489e-05		0.637927	0.00034583
0.327093	2.16215e-05	0.000219058	1.68689e-05		0.638883	0.000345944
0.328049	2.23357e-05	0.000219463	1.74799e-05		0.63984	0.000345859
0.329006	2.29457e-05	0.000220115	1.8919e-05		0.640796	0.000345664
0.329962	2.34878e-05	0.000220915	2.0921e-05		0.641752	0.000345454
0.330919	2.40064e-05	0.00022174	2.31645e-05		0.642709	0.000345303
0.331875	2.45456e-05	0.000222472	2.53224e-05		0.643665	0.000345254
0.332831	2.51383e-05	0.00022301	2.71065e-05		0.644622	0.000345313
0.333788	2.57969e-05	0.00022329	2.83009e-05		0.645578	0.000345452
0.334744	2.6506e-05	0.000223282	2.87798e-05		0.646534	0.000345628
0.335701	2.72193e-05	0.000222991	2.85101e-05		0.647491	0.000345792
0.336657	2.78635e-05	0.00022244	2.75407e-05		0.648447	0.000345905
0.337613	2.83462e-05	0.000221664	2.59845e-05		0.649404	0.000345948
0.33857	2.85708e-05	0.000220696	2.39959e-05		0.65036	0.000345917
0.339526	2.84538e-05	0.000219561	2.17506e-05		0.651316	0.000345817
0.340483	2.79423e-05	0.000218276	1.9429e-05		0.652273	0.000345655
0.341439	2.70293e-05	0.00021685	1.72053e-05		0.653229	0.000345432
0.342395	2.57609e-05	0.0002153	1.52399e-05		0.654186	0.000345139
0.343352	2.42335e-05	0.000213659	1.36741e-05		0.655142	0.00034476
0.344308	2.25821e-05	0.000211981	1.26226e-05		0.656099	0.00034428
0.345265	2.09578e-05	0.00021035	1.21633e-05		0.657055	0.000343694
0.346221	1.95042e-05	0.000208868	1.23243e-05		0.658011	0.000343012
0.347178	1.83332e-05	0.000207644	1.30698e-05		0.658968	0.000342267
0.348134	1.75107e-05	0.000206772	1.42895e-05		0.659924	0.000341511
0.34909	1.70507e-05	0.000206311	1.5796e-05		0.660881	0.000340812
0.350047	1.69216e-05	0.000206264	1.7334e-05		0.661837	0.000340241
0.351003	1.70591e-05	0.000206573	1.86035e-05		0.662793	0.000339869
0.35196	1.73825e-05	0.000207117	1.92948e-05		0.66375	0.000339749
0.352916	1.78091e-05	0.000207734	1.9133e-05		0.664706	0.000339916
0.353872	1.82632e-05	0.000208242	1.79216e-05		0.665663	0.000340379
0.354829	1.86797e-05	0.000208476	1.55791e-05		0.666619	0.000341118
0.355785	1.90024e-05	0.000208313	1.21592e-05		0.667575	0.000342087
0.356742	1.91819e-05	0.000207698	7.84804e-06		0.668532	0.000343212
0.357698	1.91745e-05	0.000206654	2.93987e-06		0.669488	0.000344403
0.358654	1.89441e-05	0.000205271	-2.20706e-06		0.670445	0.000345555
0.359611	1.84683e-05	0.000203694	-7.22453e-06		0.671401	0.000346558
0.360567	1.77449e-05	0.000202091	-1.17881e-05		0.672358	0.000347307
0.361524	1.67976e-05	0.000200624	-1.566e-05		0.673314	0.000347709
0.36248	1.5677e-05	0.000199428	-1.87144e-05		0.67427	0.000347698
0.363437	1.44569e-05	0.000198587	-2.09415e-05		0.675227	0.000347236
0.364393	1.32256e-05	0.000198129	-2.2433e-05		0.676183	0.000346318
0.365349	1.20753e-05	0.000198028	-2.33543e-05		0.67714	0.000344978
0.366306	1.1092e-05	0.000198209	-2.3909e-05		0.678096	0.00034328
0.367262	1.03476e-05	0.000198566	-2.43043e-05		0.679052	0.000341312
0.368219	9.89598e-06	0.000198975	-2.47198e-05		0.680009	0.000339174
0.369175	9.77156e-06	0.000199307	-2.52836e-05		0.680965	0.000336963
0.370131	9.98804e-06	0.000199439	-2.60584e-05		0.681922	0.000334766
0.371088	1.0537e-05	0.000199264	-2.70362e-05		0.682878	0.000332643
0.372044	1.13854e-05	0.00019869	-2.81445e-05		0.683834	0.00033063
0.373001	1.24734e-05	0.000197647	-2.92616e-05		0.684791	0.000328738
0.373957	1.37155e-05	0.000196085	-3.02393e-05		0.685747	0.000326958
0.374913	1.50064e-05	0.000193982	-3.09307e-05		0.686704	0.000325274
0.37587	1.62328e-05	0.000191348	-3.12158e-05		0.68766	0.000323668
0.376826	1.72894e-05	0.000188234	-3.10218e-05		0.688617	0.000322127
0.377783	1.80961e-05	0.000184732	-3.03321e-05		0.689573	0.000320648
0.378739	1.86117e-05	0.000180977	-2.91853e-05		0.690529	0.000319232
0.379696	1.88414e-05	0.000177135	-2.76623e-05		0.691486	0.000317878
0.380652	1.88357e-05	0.000173387	-2.58691e-05		0.692442	0.000316586
0.381608	1.86812e-05	0.000169904	-2.39176e-05		0.693399	0.000315351
0.382565	1.84866e-05	0.000166827	-2.191e-05		0.694355	0.000314161
0.383521	1.83649e-05	0.000164246	-1.99292e-05		0.695311	0.000313004
0.384478	1.84168e-05	0.000162189	-1.80356e-05		0.696268	0.00031187
0.385434	1.87171e-05	0.000160619	-1.62689e-05		0.697224	0.00031075
0.38639	1.93047e-05	0.000159442	-1.46545e-05		0.698181	0.000309637
0.387347	2.01782e-05	0.000158517	-1.321e-05		0.699137	0.000308525
0.388303	2.1296e-05	0.000157677	-1.19505e-05		0.700094	0.000307408
0.38926	2.25809e-05	0.00015675	-1.08914e-05		0.70105	0.000306273
0.390216	2.39298e-05	0.000155578	-1.00456e-05		0.702006	0.000305105
0.391172	2.52261e-05	0.000154043	-9.41716e-06		0.702963	0.000303891
0.392129	2.63566e-05	0.000152087	-8.99108e-06		0.703919	0.000302623
0.393085	2.7228e-05	0.000149724	-8.72331e-06		0.704876	0.000301304
0.394042	2.77838e-05	0.000147053	-8.535e-06		0.705832	0.000299948
0.394998	2.80164e-05	0.000144245	-8.31421e-06		0.706788	0.000298583
0.395955	2.79717e-05	0.00014153	-7.92654e-06		0.707745	0.000297244
0.396911	2.77431e-05	0.000139164	-7.23321e-06		0.708701	0.000295968
0.397867	2.74549e-05	0.000137394	-6.11217e-06		0.709658	0.000294781
0.398824	2.7237e-05	0.000136413	-4.47674e-06		0.710614	0.000293693
0.39978	2.71951e-05	0.000136333	-2.28681e-06		0.71157	0.000292689
0.400737	2.73855e-05	0.000137161	4.49826e-07		0.712527	0.00029173
0.401693	2.77995e-05	0.000138797	3.685e-06		0.713483	0.000290751
0.402649	2.83637e-05	0.000141046	7.34277e-06		0.71444	0.000289671
0.403606	2.89562e-05	0.000143649	1.13322e-05		0.715396	0.000288406
0.404562	2.94342e-05	0.000146314	1.55559e-05		0.716353	0.000286879
0.405519	2.96676e-05	0.000148758	1.99127e-05		0.717309	0.000285036
0.406475	2.95674e-05	0.000150738	2.4294e-05		0.718265	0.000282854
0.407432	2.91047e-05	0.000152066	2.85786e-05		0.719222	0.000280347
0.408388	2.8315e-05	0.000152629	3.26282e-05		0.720178	0.000277559
0.409344	2.72897e-05	0.000152376	3.62876e-05		0.721135	0.000274566
0.410301	2.61584e-05	0.00015132	3.93914e-05		0.722091	0.000271455
0.411257	2.50677e-05	0.000149516	4.17771e-05		0.723047	0.000268323
0.412213	2.41608e-05	0.00014706	4.33012e-05		0.724004	0.000265262
0.41317	2.35608e-05	0.000144076	4.38556e-05		0.72496	0.000262355
0.414126	2.33582e-05	0.000140711	4.33811e-05		0.725917	0.000259675
0.415083	2.36016e-05	0.000137133	4.18754e-05		0.726873	0.000257275
0.416039	2.42898e-05	0.000133524	3.93955e-05		0.727829	0.000255195
0.416996	2.53676e-05	0.000130068	3.6053e-05		0.728786	0.000253449
0.417952	2.67254e-05	0.000126933	3.20072e-05		0.729742	0.000252028
0.418908	2.82052e-05	0.000124253	2.74525e-05		0.730699	0.00025089
0.419865	2.96152e-05	0.000122108	2.26056e-05		0.731655	0.000249971
0.420821	3.07519e-05	0.000120511	1.76888e-05		0.732611	0.000249183
0.421778	3.14277e-05	0.000119411	1.29136e-05		0.733568	0.000248433
0.422734	3.14994e-05	0.0001187	8.46248e-06		0.734524	0.000247639
0.423691	3.08914e-05	0.000118248	4.47424e-06		0.735481	0.000246742
0.424647	2.96088e-05	0.000117926	1.03351e-06		0.736437	0.000245722
0.425603	2.77373e-05	0.00011764	-1.8309e-06		0.737393	0.000244592
0.42656	2.54296e-05	0.000117344	-4.13782e-06		0.73835	0.000243395
0.427516	2.28804e-05	0.000117044	-5.93636e-06		0.739306	0.000242188
0.428472	2.02955e-05	0.000116779	-7.28274e-06		0.740263	0.00024102
0.429429	1.78623e-05	0.000116593	-8.21757e-06		0.741219	0.000239924
0.430385	1.57261e-05	0.000116505	-8.74995e-06		0.742176	0.000238906
0.431342	1.39782e-05	0.000116492	-8.85412e-06		0.743132	0.00023795
0.432298	1.26554e-05	0.000116476	-8.48058e-06		0.744088	0.000237024
0.433255	1.17511e-05	0.00011634	-7.57958e-06		0.745045	0.000236091
0.434211	1.1231e-05	0.000115947	-6.13098e-06		0.746001	0.000235118
0.435167	1.1051e-05	0.000115174	-4.17222e-06		0.746958	0.000234078
0.436124	1.11712e-05	0.000113935	-1.81643e-06		0.747914	0.000232948
0.43708	1.15635e-05	0.000112193	7.44245e-07		0.748871	0.000231699
0.438037	1.2213e-05	0.000109957	3.25156e-06		0.749827	0.000230291
0.438993	1.31142e-05	0.000107272	5.40711e-06		0.750783	0.00022867
0.439949	1.42661e-05	0.000104193	6.90585e-06		0.75174	0.000226766
0.440906	1.56661e-05	0.000100766	7.47066e-06		0.752696	0.000224507
0.441862	1.73076e-05	9.70214e-05	6.88247e-06		0.753652	0.000221825
0.442819	1.91776e-05	9.29711e-05	5.00253e-06		0.754609	0.000218673
0.443775	2.12553e-05	8.86239e-05	1.78564e-06		0.755565	0.000215032
0.444731	2.35081e-05	8.40049e-05	-2.71522e-06		0.756522	0.000210916
0.445688	2.5887e-05	7.91736e-05	-8.35172e-06		0.757478	0.000206375
0.446644	2.83204e-05	7.42347e-05	-1.48895e-05		0.758435	0.000201487
0.447601	3.07119e-05	6.93343e-05	-2.20234e-05		0.759391	0.000196348
0.448557	3.29438e-05	6.46429e-05	-2.93987e-05		0.760347	0.000191058
0.449514	3.48884e-05	6.03253e-05	-3.66383e-05		0.761304	0.000185711
0.45047	3.64263e-05	5.65073e-05	-4.33748e-05		0.76226	0.000180378
0.451426	3.74659e-05	5.32443e-05	-4.92847e-05		0.763217	0.000175108
0.452383	3.79591e-05	5.05028e-05	-5.41206e-05		0.764173	0.000169925
0.453339	3.79051e-05	4.81595e-05	-5.77363e-05		0.765129	0.000164835
0.454296	3.73433e-05	4.60214e-05	-6.00998e-05		0.766086	0.00015984
0.455252	3.63336e-05	4.38634e-05	-6.12896e-05		0.767042	0.00015495
0.456208	3.4934e-05	4.14786e-05	-6.14747e-05		0.767999	0.000150197
0.457165	3.31815e-05	3.87292e-05	-6.08816e-05		0.768955	0.000145635
0.458121	3.10841e-05	3.55877e-05	-5.97533e-05		0.769912	0.000141339
0.459078	2.86263e-05	3.21562e-05	-5.83085e-05		0.770868	0.000137391
0.460034	2.57857e-05	2.86594e-05	-5.67106e-05		0.771824	0.00013386
0.46099	2.25559e-05	2.54101e-05	-5.50501e-05		0.772781	0.000130781
0.461947	1.89649e-05	2.27518e-05	-5.33454e-05		0.773737	0.000128147
0.462903	1.5086e-05	2.09936e-05	-5.15591e-05		0.774694	0.00012589
0.46386	1.10354e-05	2.03473e-05	-4.96256e-05		0.77565	0.000123896
0.464816	6.96e-06	2.08835e-05	-4.74838e-05		0.776606	0.000122008
0.465773	3.01903e-06	2.25137e-05	-4.5106e-05		0.777563	0.00012005
0.466729	-6.33482e-07	2.50019e-05	-4.25183e-05		0.778519	0.000117849
0.467685	-3.86126e-06	2.80025e-05	-3.98084e-05		0.779476	0.000115259
0.468642	-6.55089e-06	3.11146e-05	-3.71211e-05		0.780432	0.000112176
0.469598	-8.61086e-06	3.39419e-05	-3.46422e-05		0.781388	0.000108558
0.470555	-9.96804e-06	3.61456e-05	-3.25752e-05		0.782345	0.000104426
0.471511	-1.05661e-05	3.74828e-05	-3.11127e-05		0.783301	9.98583e-05
0.472467	-1.0369e-05	3.78261e-05	-3.04066e-05		0.784258	9.49821e-05
0.473424	-9.3694e-06	3.71632e-05	-3.05402e-05		0.785214	8.99475e-05
0.47438	-7.60125e-06	3.55825e-05	-3.15054e-05		0.786171	8.49057e-05
0.475337	-5.14993e-06	3.32487e-05	-3.31904e-05		0.787127	7.99854e-05
0.476293	-2.15679e-06	3.03751e-05	-3.53808e-05		0.788083	7.52753e-05
0.47725	1.18652e-06	2.71955e-05	-3.77776e-05		0.78904	7.08176e-05
0.478206	4.65429e-06	2.39399e-05	-4.00309e-05		0.789996	6.66155e-05
0.479162	8.01125e-06	2.08143e-05	-4.17854e-05		0.790953	6.26483e-05
0.480119	1.104e-05	1.79847e-05	-4.27298e-05		0.791909	5.88939e-05
0.481075	1.35654e-05	1.55657e-05	-4.26415e-05		0.792865	5.53474e-05
0.482032	1.54704e-05	1.36153e-05	-4.14187e-05		0.793822	5.20323e-05
0.482988	1.67012e-05	1.21345e-05	-3.90944e-05		0.794778	4.89983e-05
0.483944	1.72613e-05	1.10743e-05	-3.58315e-05		0.795735	4.63091e-05
0.484901	1.71987e-05	1.03486e-05	-3.19006e-05		0.796691	4.40184e-05
0.485857	1.65894e-05	9.85196e-06	-2.7643e-05		0.797647	4.21481e-05
0.486814	1.55221e-05	9.47931e-06	-2.34255e-05		0.798604	4.06691e-05
0.48777	1.40882e-05	9.14435e-06	-1.95908e-05		0.79956	3.94961e-05
0.488726	1.23743e-05	8.79266e-06	-1.64107e-05		0.800517	3.84955e-05
0.489683	1.04605e-05	8.40665e-06	-1.40486e-05
0.490639	8.41913e-06	8.00134e-06	-1.2538e-05
0.491596	6.3135e-06	7.61186e-06	-1.17826e-05
0.492552	4.19622e-06	7.27634e-06	-1.15787e-05
0.493509	2.10646e-06	7.01912e-06	-1.16573e-05
0.494465	6.85425e-08	6.83978e-06	-1.17363e-05
0.495421	-1.90675e-06	6.71197e-06	-1.15728e-05
0.496378	-3.81693e-06	6.59339e-06	-1.10026e-05
0.497334	-5.6592e-06	6.44473e-06	-9.96066e-06
0.498291	-7.42037e-06	6.25224e-06	-8.47892e-06
0.499247	-9.06868e-06	6.04676e-06	-6.6653e-06
0.500203	-1.05507e-05	5.91206e-06	-4.67198e-06
0.50116	-1.17955e-05	5.97775e-06	-2.66198e-06
0.502116	-1.27261e-05	6.39594e-06	-7.82512e-07
0.503073	-1.32759e-05	7.30591e-06	8.50603e-07
0.504029	-1.34055e-05	8.79477e-06	2.15707e-06
0.504985	-1.31154e-05	1.08649e-05	3.08812e-06
0.505942	-1.24506e-05	1.34177e-05	3.61953e-06
0.506898	-1.14948e-05	1.62605e-05	3.74674e-06
0.507855	-1.03556e-05	1.91365e-05	3.48473e-06
0.508811	-9.14335e-06	2.17736e-05	2.87313e-06
0.509768	-7.94991e-06	2.39397e-05	1.98381e-06
0.510724	-6.83222e-06	2.54935e-05	9.27312e-07
0.51168	-5.80524e-06	2.64165e-05	-1.46039e-07
0.512637	-4.84627e-06	2.68213e-05	-1.05266e-06
0.513593	-3.90909e-06	2.69314e-05	-1.59055e-06
0.51455	-2.9437e-06	2.70402e-05	-1.56078e-06
0.515506	-1.91517e-06	2.74556e-05	-7.92474e-07
0.516462	-8.15551e-07	2.8444e-05	8.32383e-07
0.517419	3.3539e-07	3.01835e-05	3.35809e-06
0.518375	1.50109e-06	3.27334e-05	6.74152e-06
0.519332	2.64718e-06	3.60252e-05	1.0848e-05
0.520288	3.76179e-06	3.98736e-05	1.54581e-05
0.521244	4.86939e-06	4.40052e-05	2.02864e-05
0.522201	6.03194e-06	4.80989e-05	2.50102e-05
0.523157	7.33493e-06	5.18339e-05	2.93057e-05
0.524114	8.86084e-06	5.49368e-05	3.28874e-05
0.52507	1.0657e-05	5.72232e-05	3.55441e-05
0.526027	1.27073e-05	5.86266e-05	3.71649e-05
0.526983	1.49167e-05	5.92097e-05	3.7752e-05
0.527939	1.71146e-05	5.91541e-05	3.74158e-05
0.528896	1.90784e-05	5.87309e-05	3.63541e-05
0.529852	2.05715e-05	5.82537e-05	3.48189e-05
0.530809	2.13883e-05	5.80255e-05	3.30754e-05
0.531765	2.13942e-05	5.82868e-05	3.13612e-05
0.532721	2.05517e-05	5.91766e-05	2.98506e-05
0.533678	1.89255e-05	6.0712e-05	2.86294e-05
0.534634	1.66665e-05	6.27909e-05	2.76847e-05
0.535591	1.39798e-05	6.5216e-05	2.69088e-05
0.536547	1.10832e-05	6.77348e-05	2.61201e-05
0.537503	8.16847e-06	7.0088e-05	2.50961e-05
0.53846	5.37299e-06	7.20562e-05	2.36152e-05
0.539416	2.76639e-06	7.3497e-05	2.15013e-05
0.540373	3.53625e-07	7.43665e-05	1.86631e-05
0.541329	-1.90898e-06	7.47215e-05	1.51215e-05
0.542285	-4.08971e-06	7.47043e-05	1.10194e-05
0.543242	-6.25475e-06	7.45155e-05	6.61064e-06
0.544198	-8.44335e-06	7.43789e-05	2.23027e-06
0.545155	-1.06482e-05	7.45083e-05	-1.74931e-06
0.546111	-1.28033e-05	7.50783e-05	-4.96892e-06
0.547068	-1.47828e-05	7.62034e-05	-7.13109e-06
0.548024	-1.64106e-05	7.7926e-05	-8.03849e-06
0.54898	-1.7483e-05	8.02129e-05	-7.61713e-06
0.549937	-1.78004e-05	8.29587e-05	-5.92213e-06
0.550893	-1.72041e-05	8.59977e-05	-3.127e-06
0.55185	-1.56091e-05	8.91227e-05	4.99871e-07
0.552806	-1.3025e-05	9.21099e-05	4.62694e-06
0.553762	-9.56049e-06	9.47483e-05	8.89467e-06
0.554719	-5.4082e-06	9.68685e-05	1.29501e-05
0.555675	-8.14109e-07	9.83676e-05	1.64785e-05
0.556632	3.96054e-06	9.92237e-05	1.92291e-05
0.557588	8.676e-06	9.94983e-05	2.10355e-05
0.558545	1.31409e-05	9.93253e-05	2.18271e-05
0.559501	1.72245e-05	9.88897e-05	2.16314e-05
0.560457	2.08529e-05	9.83982e-05	2.05665e-05
0.561414	2.39948e-05	9.80486e-05	1.88222e-05
0.56237	2.66405e-05	9.80016e-05	1.6633e-05
0.563327	2.87834e-05	9.83592e-05	1.4245e-05
0.564283	3.04084e-05	9.9152e-05	1.18833e-05
0.565239	3.14903e-05	0.000100338	9.72584e-06
0.566196	3.20021e-05	0.000101812	7.8888e-06
0.567152	3.19297e-05	0.000103424	6.42701e-06
0.568109	3.12869e-05	0.000105006	5.34817e-06
0.569065	3.01275e-05	0.000106405	4.63589e-06
0.570022	2.85478e-05	0.000107504	4.27344e-06
0.570978	2.66793e-05	0.000108249	4.25934e-06
0.571934	2.46715e-05	0.000108647	4.60835e-06
0.572891	2.26697e-05	0.000108767	5.33613e-06
0.573847	2.07914e-05	0.000108714	6.43223e-06
0.574803	1.9109e-05	0.000108605	7.83109e-06
0.57576	1.76437e-05	0.000108542	9.39326e-06
0.576716	1.63716e-05	0.00010859	1.0907e-05
0.577673	1.52419e-05	0.000108771	1.2115e-05
0.578629	1.42031e-05	0.00010906	1.27622e-05
0.579586	1.3228e-05	0.000109403	1.26535e-05
0.580542	1.23305e-05	0.000109734	1.1705e-05
0.581498	1.15696e-05	0.000109991	9.9733e-06
0.582455	1.10357e-05	0.000110131	7.65216e-06
0.583411	1.08248e-05	0.000110141	5.03651e-06
0.584368	1.10067e-05	0.000110036	2.46245e-06
0.585324	1.15956e-05	0.000109848	2.39718e-07
0.58628	1.25332e-05	0.000109623	-1.40522e-06
0.587237	1.36891e-05	0.000109397	-2.36097e-06
0.588193	1.48783e-05	0.000109196	-2.63185e-06
0.58915	1.58922e-05	0.000109023	-2.31109e-06
0.590106	1.65356e-05	0.000108868	-1.53793e-06
0.591063	1.6659e-05	0.000108711	-4.54072e-07
0.592019	1.61822e-05	0.000108544	8.27424e-07
0.592975	1.51014e-05	0.000108374	2.23322e-06
0.593932	1.34835e-05	0.000108236	3.72131e-06
0.594888	1.1448e-05	0.000108184	5.26013e-06
0.595845	9.14373e-06	0.000108279	6.80556e-06
0.596801	6.72554e-06	0.000108569	8.28513e-06
0.597757	4.33491e-06	0.000109061	9.5945e-06
0.598714	2.08781e-06	0.000109713	1.06061e-05
0.59967	6.92342e-08	0.00011043	1.11851e-05
0.600627	-1.66661e-06	0.000111071	1.12074e-05
0.601583	-3.09256e-06	0.000111483	1.05743e-05
0.602539	-4.20333e-06	0.000111525	9.2218e-06
0.603496	-5.01008e-06	0.000111104	7.12697e-06
0.604452	-5.53545e-06	0.000110196	4.31223e-06
0.605409	-5.80916e-06	0.000108848	8.50095e-07
0.606365	-5.86408e-06	0.000107175	-3.13216e-06
0.607321	-5.73328e-06	0.00010533	-7.45096e-06
0.608278	-5.44814e-06	0.000103475	-1.18716e-05
0.609234	-5.03834e-06	0.00010175	-1.61233e-05
0.610191	-4.53352e-06	0.000100252	-1.99246e-05
0.611147	-3.96603e-06	9.90212e-05	-2.30164e-05
0.612104	-3.37349e-06	9.8052e-05	-2.5196e-05
0.61306	-2.79927e-06	9.73039e-05	-2.63459e-05
0.614016	-2.28957e-06	9.67246e-05	-2.64488e-05
0.614973	-1.88674e-06	9.6271e-05	-2.55868e-05
0.615929	-1.61995e-06	9.59227e-05	-2.39231e-05
0.616886	-1.49579e-06	9.56867e-05	-2.16725e-05
0.617842	-1.49209e-06	9.55907e-05	-1.90688e-05
0.618798	-1.55747e-06	9.56683e-05	-1.63366e-05
0.619755	-1.61786e-06	9.59396e-05	-1.36764e-05
0.620711	-1.58895e-06	9.63927e-05	-1.12624e-05
0.621668	-1.39144e-06	9.69702e-05	-9.25161e-06
0.622624	-9.65425e-07	9.75663e-05	-7.79409e-06
0.623581	-2.80385e-07	9.80345e-05	-7.03617e-06
0.624537	6.61011e-07	9.82052e-05	-7.11006e-06
0.625493	1.82486e-06	9.7911e-05	-8.10941e-06
0.62645	3.15186e-06	9.70135e-05	-1.00577e-05
0.627406	4.5645e-06	9.54255e-05	-1.28805e-05
0.628363	5.97367e-06	9.31257e-05	-1.63943e-05
0.629319	7.28416e-06	9.01612e-05	-2.03189e-05
0.630275	8.39996e-06	8.66396e-05	-2.43138e-05
0.631232	9.23056e-06	8.27134e-05	-2.80307e-05
0.632188	9.69912e-06	7.85592e-05	-3.11699e-05
0.633145	9.75188e-06	7.43588e-05	-3.35263e-05
0.634101	9.3667e-06	7.02824e-05	-3.50157e-05
0.635057	8.55806e-06	6.64769e-05	-3.56779e-05
0.636014	7.37652e-06	6.30595e-05	-3.56598e-05
0.63697	5.90227e-06	6.01134e-05	-3.51832e-05
0.637927	4.23473e-06	5.76862e-05	-3.4506e-05
0.638883	2.48159e-06	5.57879e-05	-3.38823e-05
0.63984	7.50637e-07	5.43903e-05	-3.35253e-05
0.640796	-8.53759e-07	5.34273e-05	-3.35784e-05
0.641752	-2.23032e-06	5.2799e-05	-3.40946e-05
0.642709	-3.27985e-06	5.23806e-05	-3.50312e-05
0.643665	-3.90786e-06	5.20371e-05	-3.62596e-05
0.644622	-4.03392e-06	5.16421e-05	-3.75909e-05
0.645578	-3.60818e-06	5.1099e-05	-3.88135e-05
0.646534	-2.63176e-06	5.03597e-05	-3.97346e-05
0.647491	-1.17461e-06	4.94357e-05	-4.02157e-05
0.648447	6.16232e-07	4.84005e-05	-4.01941e-05
0.649404	2.52376e-06	4.73797e-05	-3.96837e-05
0.65036	4.28528e-06	4.65316e-05	-3.87581e-05
0.651316	5.63084e-06	4.60214e-05	-3.75202e-05
0.652273	6.32854e-06	4.59933e-05	-3.60687e-05
0.653229	6.2272e-06	4.65431e-05	-3.44719e-05
0.654186	5.28674e-06	4.76972e-05	-3.27559e-05
0.655142	3.58937e-06	4.93982e-05	-3.09098e-05
0.656099	1.32875e-06	5.15006e-05	-2.89065e-05
0.657055	-1.22132e-06	5.37782e-05	-2.67312e-05
0.658011	-3.75296e-06	5.59434e-05	-2.44083e-05
0.658968	-5.97638e-06	5.76799e-05	-2.2021e-05
0.659924	-7.66854e-06	5.8685e-05	-1.97141e-05
0.660881	-8.70901e-06	5.87141e-05	-1.76818e-05
0.661837	-9.09592e-06	5.76224e-05	-1.61411e-05
0.662793	-8.93846e-06	5.53908e-05	-1.52975e-05
0.66375	-8.42705e-06	5.21319e-05	-1.53095e-05
0.664706	-7.78702e-06	4.80726e-05	-1.62598e-05
0.665663	-7.22582e-06	4.35164e-05	-1.81375e-05
0.666619	-6.8858e-06	3.87947e-05	-2.0834e-05
0.667575	-6.8141e-06	3.4216e-05	-2.41537e-05
0.668532	-6.95744e-06	3.00263e-05	-2.78355e-05
0.669488	-7.1834e-06	2.63853e-05	-3.15838e-05
0.670445	-7.32306e-06	2.33613e-05	-3.51021e-05
0.671401	-7.22385e-06	2.09432e-05	-3.81261e-05
0.672358	-6.79832e-06	1.90635e-05	-4.0452e-05
0.673314	-6.05559e-06	1.76251e-05	-4.19556e-05
0.67427	-5.10661e-06	1.65286e-05	-4.26007e-05
0.675227	-4.14138e-06	1.56921e-05	-4.24369e-05
0.676183	-3.38405e-06	1.50651e-05	-4.15853e-05
0.67714	-3.03757e-06	1.46321e-05	-4.02167e-05
0.678096	-3.23275e-06	1.44087e-05	-3.85237e-05
0.679052	-3.99523e-06	1.4431e-05	-3.6691e-05
0.680009	-5.23914e-06	1.4742e-05	-3.48692e-05
0.680965	-6.78943e-06	1.53788e-05	-3.31566e-05
0.681922	-8.42695e-06	1.63646e-05	-3.15915e-05
0.682878	-9.94439e-06	1.77076e-05	-3.0158e-05
0.683834	-1.11984e-05	1.94058e-05	-2.88024e-05
0.684791	-1.21442e-05	2.14538e-05	-2.74567e-05
0.685747	-1.28423e-05	2.38469e-05	-2.6064e-05
0.686704	-1.34377e-05	2.65751e-05	-2.45975e-05
0.68766	-1.41141e-05	2.96084e-05	-2.30717e-05
0.688617	-1.50377e-05	3.28735e-05	-2.1542e-05
0.689573	-1.63042e-05	3.62309e-05	-2.00972e-05
0.690529	-1.79034e-05	3.94621e-05	-1.88474e-05
0.691486	-1.97106e-05	4.22754e-05	-1.79117e-05
0.692442	-2.15076e-05	4.43353e-05	-1.74088e-05
0.693399	-2.30262e-05	4.53128e-05	-1.74485e-05
0.694355	-2.40054e-05	4.49484e-05	-1.81231e-05
0.695311	-2.42463e-05	4.31138e-05	-1.94949e-05
0.696268	-2.36543e-05	3.9857e-05	-2.15807e-05
0.697224	-2.22578e-05	3.54185e-05	-2.43354e-05
0.698181	-2.02014e-05	3.02109e-05	-2.76404e-05
0.699137	-1.77158e-05	2.47644e-05	-3.13042e-05
0.700094	-1.50699e-05	1.96463e-05	-3.5077e-05
0.70105	-1.25174e-05	1.53696e-05	-3.86827e-05
0.702006	-1.02466e-05	1.23108e-05	-4.18602e-05
0.702963	-8.34574e-06	1.0651e-05	-4.44057e-05
0.703919	-6.78935e-06	1.03548e-05	-4.62053e-05
0.704876	-5.45066e-06	1.1187e-05	-4.72481e-05
0.705832	-4.13609e-06	1.27656e-05	-4.76163e-05
0.706788	-2.6351e-06	1.46341e-05	-4.74534e-05
0.707745	-7.73492e-07	1.6341e-05	-4.69185e-05
0.708701	1.54217e-06	1.75086e-05	-4.6139e-05
0.709658	4.29905e-06	1.78804e-05	-4.51735e-05
0.710614	7.37656e-06	1.73434e-05	-4.39943e-05
0.71157	1.05677e-05	1.59246e-05	-4.2495e-05
0.712527	1.36163e-05	1.37695e-05	-4.05205e-05
0.713483	1.62606e-05	1.11068e-05	-3.79126e-05
0.71444	1.82728e-05	8.20943e-06	-3.45602e-05
0.715396	1.9489e-05	5.35431e-06	-3.04403e-05
0.716353	1.98256e-05	2.78821e-06	-2.5641e-05
0.717309	1.9284e-05	7.01423e-07	-2.03582e-05
0.718265	1.79458e-05	-7.87048e-07	-1.48678e-05
0.719222	1.59614e-05	-1.63197e-06	-9.47989e-06
0.720178	1.3535e-05	-1.85333e-06	-4.48602e-06
0.721135	1.09042e-05	-1.52095e-06	-1.13423e-07
0.722091	8.31666e-06	-7.3794e-07	3.50299e-06
0.723047	6.00258e-06	3.71574e-07	6.32521e-06
0.724004	4.14782e-06	1.66774e-06	8.39496e-06
0.72496	2.87068e-06	2.99495e-06	9.80277e-06
0.725917	2.20802e-06	4.1818e-06	1.06546e-05
0.726873	2.11449e-06	5.04768e-06	1.10465e-05
0.727829	2.47634e-06	5.42083e-06	1.1054e-05
0.728786	3.13761e-06	5.16754e-06	1.07357e-05
0.729742	3.9332e-06	4.22625e-06	1.01454e-05
0.730699	4.72106e-06	2.6355e-06	9.3444e-06
0.731655	5.40544e-06	5.44136e-07	8.40595e-06
0.732611	5.94533e-06	-1.80436e-06	7.40855e-06
0.733568	6.34591e-06	-4.11381e-06	6.4204e-06
0.734524	6.6362e-06	-6.09511e-06	5.48166e-06
0.735481	6.84022e-06	-7.52864e-06	4.59278e-06
0.736437	6.95179e-06	-8.31156e-06	3.71503e-06
0.737393	6.92208e-06	-8.47606e-06	2.78391e-06
0.73835	6.66527e-06	-8.17279e-06	1.73119e-06
0.739306	6.08178e-06	-7.62438e-06	5.07087e-07
0.740263	5.09203e-06	-7.06278e-06	-9.0569e-07
0.741219	3.67003e-06	-6.66853e-06	-2.49115e-06
0.742176	1.86543e-06	-6.52848e-06	-4.21227e-06
0.743132	-1.93683e-07	-6.62161e-06	-6.03056e-06
0.744088	-2.31896e-06	-6.83367e-06	-7.9245e-06
0.745045	-4.29636e-06	-6.99297e-06	-9.89848e-06
0.746001	-5.92784e-06	-6.91507e-06	-1.19777e-05
0.746958	-7.06988e-06	-6.44379e-06	-1.41898e-05
0.747914	-7.66038e-06	-5.47945e-06	-1.65397e-05
0.748871	-7.72971e-06	-3.99033e-06	-1.89858e-05
0.749827	-7.39565e-06	-2.00875e-06	-2.14283e-05
0.750783	-6.84528e-06	3.8417e-07	-2.37136e-05
0.75174	-6.30788e-06	3.07918e-06	-2.56562e-05
0.752696	-6.02245e-06	5.95984e-06	-2.70723e-05
0.753652	-6.20335e-06	8.91991e-06	-2.78158e-05
0.754609	-7.00689e-06	1.18749e-05	-2.78064e-05
0.755565	-8.50283e-06	1.47669e-05	-2.70429e-05
0.756522	-1.06555e-05	1.75637e-05	-2.5598e-05
0.757478	-1.33193e-05	2.02531e-05	-2.35977e-05
0.758435	-1.6252e-05	2.28339e-05	-2.11918e-05
0.759391	-1.91461e-05	2.53068e-05	-1.85225e-05
0.760347	-2.16738e-05	2.7665e-05	-1.56999e-05
0.761304	-2.35371e-05	2.98875e-05	-1.27871e-05
0.76226	-2.45138e-05	3.19347e-05	-9.79808e-06
0.763217	-2.44889e-05	3.3748e-05	-6.70586e-06
0.764173	-2.34661e-05	3.52558e-05	-3.45866e-06
0.765129	-2.15583e-05	3.63848e-05	-7.73481e-10
0.766086	-1.89609e-05	3.70793e-05	3.70595e-06
0.767042	-1.5915e-05	3.73223e-05	7.66288e-06
0.767999	-1.26708e-05	3.71573e-05	1.18208e-05
0.768955	-9.45577e-06	3.67008e-05	1.60739e-05
0.769912	-6.45449e-06	3.61418e-05	2.02624e-05
0.770868	-3.79943e-06	3.57225e-05	2.41848e-05
0.771824	-1.57206e-06	3.57027e-05	2.76179e-05
0.772781	1.88952e-07	3.63138e-05	3.03432e-05
0.773737	1.47579e-06	3.77129e-05	3.21761e-05
0.774694	2.29854e-06	3.99498e-05	3.29937e-05
0.77565	2.67392e-06	4.29559e-05	3.27597e-05
0.776606	2.61796e-06	4.65603e-05	3.15394e-05
0.777563	2.14441e-06	5.05293e-05	2.95041e-05
0.778519	1.26995e-06	5.46199e-05	2.69205e-05
0.779476	2.57057e-08	5.86323e-05	2.41274e-05
0.780432	-1.52808e-06	6.24474e-05	2.14986e-05
0.781388	-3.28884e-06	6.60392e-05	1.94008e-05
0.782345	-5.10592e-06	6.94602e-05	1.81507e-05
0.783301	-6.78697e-06	7.28061e-05	1.79814e-05
0.784258	-8.11781e-06	7.61711e-05	1.90231e-05
0.785214	-8.89297e-06	7.96095e-05	2.1301e-05
0.786171	-8.94959e-06	8.31136e-05	2.47471e-05
0.787127	-8.19586e-06	8.6613e-05	2.92185e-05
0.788083	-6.6259e-06	8.99922e-05	3.45142e-05
0.78904	-4.31737e-06	9.31176e-05	4.03818e-05
0.789996	-1.41318e-06	9.58639e-05	4.65132e-05
0.790953	1.90632e-06	9.81309e-05	5.25341e-05
0.791909	5.45232e-06	9.98491e-05	5.79969e-05
0.792865	9.05043e-06	0.000100976	6.23892e-05
0.793822	1.25538e-05	0.000101492	6.51683e-05
0.794778	1.58471e-05	0.000101395	6.58212e-05
0.795735	1.88453e-05	0.00010071	6.39436e-05
0.796691	2.14915e-05	9.94965e-05	5.93209e-05
0.797647	2.37568e-05	9.78588e-05	5.19917e-05
0.798604	2.5641e-05	9.59469e-05	4.2274e-05
0.79956	2.71728e-05	9.3945e-05	3.07457e-05
0.800517	2.84053e-05	9.20477e-05	1.81778e-05

## Sheet: fig2c
	theta_T/theta_M
energy(eV)	0.082T	0.24T	0.36T	0.49T	0.71T	0.8T	1.1T	1.5T	2.0T	2.5T
0.0400498	1.98087	-4.02568	-0.414376	-0.996895	-0.175854	-1.61467	0.431587	0.574929	-3.55892	0
0.0401693	1.7921	-4.01484	-0.250489	-0.731597	0.0898637	-1.48663	0.191132	0.364547	-3.69124	0
0.0402889	1.66264	-4.00071	-0.161907	-0.6152	0.221927	-1.41494	0.0220877	0.229713	-3.74871	0
0.0404084	1.57002	-3.98884	-0.128798	-0.615255	0.256762	-1.38871	-0.0755024	0.149945	-3.74161	0
0.040528	1.50483	-3.97326	-0.141104	-0.712616	0.215368	-1.40613	-0.102323	0.111298	-3.67097	0
0.0406475	1.46923	-3.93574	-0.197381	-0.900103	0.104966	-1.4751	-0.0561974	0.102951	-3.53071	0
0.0407671	1.47126	-3.84787	-0.301697	-1.16876	-0.0699224	-1.60825	0.0650553	0.117071	-3.31013	0
0.0408866	1.51357	-3.68461	-0.453255	-1.492	-0.294887	-1.80992	0.255738	0.142717	-3.00708	0
0.0410062	1.58168	-3.44547	-0.635313	-1.81427	-0.533489	-2.0612	0.488029	0.165665	-2.64508	0
0.0411257	1.63961	-3.17018	-0.812255	-2.06689	-0.7353	-2.31122	0.710921	0.175448	-2.28069	0
0.0412453	1.64177	-2.92908	-0.947695	-2.20842	-0.863639	-2.50504	0.872166	0.171591	-1.977	0
0.0413648	1.55733	-2.77339	-1.02836	-2.26029	-0.922955	-2.62033	0.947811	0.16538	-1.76288	0
0.0414844	1.37379	-2.71329	-1.06598	-2.27758	-0.950345	-2.67729	0.941963	0.168335	-1.62078	0
0.0416039	1.09237	-2.72821	-1.08292	-2.30797	-0.981008	-2.7125	0.862047	0.178789	-1.51676	0
0.0417235	0.726611	-2.787	-1.09679	-2.37264	-1.03782	-2.75732	0.707568	0.184767	-1.42527	0
0.041843	0.313289	-2.85468	-1.11769	-2.46006	-1.12474	-2.82516	0.466839	0.165779	-1.34178	0
0.0419626	-0.0774605	-2.90113	-1.14932	-2.54687	-1.23245	-2.91276	0.143112	0.107014	-1.27463	0
0.0420821	-0.354442	-2.89832	-1.19327	-2.60783	-1.34711	-3.00103	-0.239023	0.00824668	-1.23432	0
0.0422017	-0.440537	-2.83858	-1.24928	-2.63621	-1.45864	-3.06911	-0.627126	-0.110582	-1.21851	0
0.0423212	-0.304761	-2.72226	-1.31696	-2.63724	-1.56601	-3.10321	-0.967782	-0.220983	-1.21173	0
0.0424408	0.0319611	-2.57096	-1.38908	-2.61928	-1.66554	-3.09937	-1.21966	-0.297321	-1.19617	0
0.0425603	0.512676	-2.40976	-1.44744	-2.56691	-1.73947	-3.05321	-1.36177	-0.333218	-1.17095	0
0.0426799	1.04772	-2.27585	-1.46268	-2.44283	-1.74625	-2.95387	-1.38698	-0.339511	-1.16371	0
0.0427994	1.52536	-2.20893	-1.40166	-2.20246	-1.6364	-2.79342	-1.30671	-0.340897	-1.22293	0
0.042919	1.84556	-2.23051	-1.25131	-1.84084	-1.38778	-2.57667	-1.15629	-0.363621	-1.39077	0
0.0430385	1.97679	-2.32958	-1.03576	-1.41149	-1.03476	-2.33271	-0.984092	-0.413774	-1.66438	0
0.0431581	1.96462	-2.46468	-0.802471	-0.994587	-0.650379	-2.09855	-0.829734	-0.479832	-1.99755	0
0.0432776	1.88584	-2.59784	-0.592121	-0.651524	-0.299279	-1.90148	-0.7078	-0.540663	-2.33374	0
0.0433972	1.80366	-2.70934	-0.4245	-0.405532	-0.0137601	-1.75226	-0.613858	-0.581018	-2.63332	0
0.0435167	1.74837	-2.79508	-0.303005	-0.253687	0.200395	-1.64852	-0.535468	-0.592929	-2.87745	0
0.0436363	1.72439	-2.86068	-0.223064	-0.182607	0.348529	-1.58426	-0.462026	-0.575624	-3.06039	0
0.0437559	1.72475	-2.91379	-0.179182	-0.17872	0.44035	-1.55233	-0.385526	-0.529729	-3.18234	0
0.0438754	1.73699	-2.95947	-0.168569	-0.232932	0.482042	-1.54754	-0.302997	-0.457405	-3.24411	0
0.043995	1.74892	-2.99745	-0.192002	-0.342129	0.475284	-1.56507	-0.216944	-0.359163	-3.24605	0
0.0441145	1.75041	-3.02266	-0.253806	-0.509587	0.415163	-1.60237	-0.134026	-0.234229	-3.18416	0
0.0442341	1.73419	-3.02353	-0.362779	-0.748395	0.289218	-1.65755	-0.0651153	-0.0801239	-3.04784	0
0.0443536	1.69756	-2.98166	-0.532197	-1.08299	0.0752942	-1.73303	-0.0229879	0.110187	-2.81547	0
0.0444732	1.64261	-2.86911	-0.781942	-1.55246	-0.263245	-1.83604	-0.0264008	0.344171	-2.45047	0
0.0445927	1.58194	-2.64892	-1.13744	-2.20721	-0.77535	-1.97977	-0.0928176	0.631529	-1.90235	0
0.0447123	1.53972	-2.28217	-1.62021	-3.09574	-1.50915	-2.18069	-0.238022	0.974384	-1.12094	0
0.0448318	1.55393	-1.75052	-2.22286	-4.21174	-2.47146	-2.44474	-0.460605	1.34694	-0.112757	0
0.0449514	1.67241	-1.11729	-2.86395	-5.40871	-3.54334	-2.73939	-0.713637	1.68262	0.974929	0
0.0450709	1.91381	-0.559779	-3.37197	-6.36353	-4.43653	-2.97753	-0.902518	1.87938	1.80715	0
0.0451905	2.24053	-0.290495	-3.58671	-6.77174	-4.85163	-3.0705	-0.933342	1.88906	2.06331	0
0.04531	2.56824	-0.380118	-3.49358	-6.59382	-4.71942	-2.99745	-0.803987	1.75927	1.70968	0
0.0454296	2.8245	-0.742232	-3.20026	-6.03071	-4.20363	-2.81579	-0.593789	1.57525	0.988339	0
0.0455491	2.97529	-1.23003	-2.83397	-5.32097	-3.51989	-2.60446	-0.392929	1.3992	0.186308	0
0.0456687	3.01008	-1.72847	-2.46156	-4.60047	-2.81	-2.4101	-0.257348	1.23731	-0.515013	0
0.0457882	2.94021	-2.16511	-2.11603	-3.93576	-2.14817	-2.25342	-0.20389	1.07775	-1.04326	0
0.0459078	2.78729	-2.4967	-1.81023	-3.35516	-1.57658	-2.13568	-0.219557	0.909371	-1.40148	0
0.0460273	2.58507	-2.71416	-1.55592	-2.88053	-1.119	-2.04992	-0.277182	0.739637	-1.62616	0
0.0461469	2.36303	-2.83008	-1.35885	-2.52399	-0.78475	-1.99322	-0.351361	0.584668	-1.75833	0
0.0462664	2.1364	-2.86692	-1.22179	-2.28951	-0.573	-1.96312	-0.424092	0.459508	-1.82572	0
0.046386	1.90838	-2.84903	-1.14462	-2.17399	-0.480024	-1.96431	-0.486674	0.375942	-1.83845	0
0.0465055	1.67419	-2.79445	-1.12719	-2.17569	-0.504918	-2.00363	-0.535792	0.341145	-1.79429	0
0.0466251	1.43117	-2.71511	-1.16912	-2.29077	-0.649563	-2.09051	-0.568211	0.360679	-1.68355	0
0.0467446	1.18264	-2.62389	-1.27067	-2.51515	-0.916855	-2.23484	-0.577689	0.442142	-1.49697	0
0.0468642	0.939918	-2.53335	-1.42583	-2.82916	-1.30106	-2.43752	-0.557926	0.585705	-1.23643	0
0.0469837	0.726239	-2.46029	-1.6139	-3.18313	-1.76575	-2.68171	-0.499437	0.778587	-0.929671	0
0.0471033	0.573632	-2.42462	-1.79323	-3.48818	-2.22826	-2.91924	-0.404161	0.982908	-0.638824	0
0.0472228	0.508874	-2.42933	-1.91192	-3.64579	-2.57689	-3.08618	-0.291374	1.13952	-0.441971	0
0.0473424	0.527892	-2.45134	-1.94211	-3.61134	-2.73663	-3.13739	-0.200794	1.19693	-0.381487	0
0.0474619	0.594634	-2.44818	-1.90091	-3.439	-2.72926	-3.08692	-0.164594	1.14733	-0.423953	0
0.0475815	0.661434	-2.38751	-1.8353	-3.23758	-2.64713	-2.98884	-0.193034	1.02606	-0.487032	0
0.047701	0.699171	-2.25583	-1.78839	-3.10295	-2.58484	-2.89934	-0.274321	0.879292	-0.494384	0
0.0478206	0.699334	-2.05735	-1.78231	-3.08439	-2.59747	-2.84821	-0.389134	0.736929	-0.406789	0
0.0479401	0.6709	-1.80894	-1.81693	-3.19303	-2.70055	-2.84363	-0.515911	0.615742	-0.216845	0
0.0480597	0.63235	-1.54149	-1.8748	-3.39961	-2.86934	-2.87282	-0.63405	0.519089	0.0471763	0
0.0481793	0.60575	-1.31088	-1.91793	-3.62705	-3.03624	-2.90429	-0.719282	0.435547	0.313137	0
0.0482988	0.611287	-1.19666	-1.89472	-3.74695	-3.09492	-2.88945	-0.74925	0.346242	0.463611	0
0.0484184	0.655737	-1.26418	-1.76646	-3.62539	-2.94282	-2.78689	-0.716345	0.230503	0.383158	0
0.0485379	0.726197	-1.5034	-1.54347	-3.22629	-2.5661	-2.59565	-0.644268	0.0836476	0.0420766	0
0.0486575	0.799071	-1.82375	-1.28689	-2.65821	-2.06519	-2.36381	-0.573195	-0.0739066	-0.458689	0
0.048777	0.859171	-2.12581	-1.05971	-2.08181	-1.5709	-2.14686	-0.534489	-0.213498	-0.977203	0
0.0488966	0.899534	-2.35533	-0.893668	-1.60765	-1.16597	-1.97693	-0.537729	-0.315855	-1.41876	0
0.0490161	0.921	-2.50662	-0.791618	-1.2758	-0.875458	-1.85916	-0.578508	-0.373434	-1.75049	0
0.0491357	0.922266	-2.59537	-0.744076	-1.08653	-0.693753	-1.78788	-0.649258	-0.384474	-1.97286	0
0.0492552	0.900179	-2.63808	-0.742868	-1.03	-0.612032	-1.75606	-0.744713	-0.349124	-2.09604	0
0.0493748	0.851039	-2.64587	-0.784942	-1.10084	-0.628011	-1.75963	-0.860703	-0.263187	-2.12444	0
0.0494943	0.771932	-2.61942	-0.873339	-1.30744	-0.752384	-1.79996	-0.992339	-0.117944	-2.05282	0
0.0496139	0.660553	-2.54833	-1.01832	-1.67297	-1.01122	-1.88306	-1.12993	0.102395	-1.86374	0
0.0497334	0.515663	-2.41147	-1.23468	-2.2348	-1.44646	-2.01767	-1.2507	0.420279	-1.52563	0
0.049853	0.340534	-2.17593	-1.53827	-3.03895	-2.10828	-2.2116	-1.30476	0.859392	-0.999939	0
0.0499725	0.149251	-1.80757	-1.93205	-4.10574	-3.02611	-2.46307	-1.20794	1.4259	-0.258673	0
0.0500921	-0.0191144	-1.29883	-2.37963	-5.36268	-4.13966	-2.74574	-0.854439	2.07055	0.666484	0
0.0502116	-0.106025	-0.717887	-2.78879	-6.57197	-5.22942	-3.00053	-0.19609	2.65184	1.62842	0
0.0503312	-0.0773868	-0.204213	-3.05211	-7.40382	-5.98429	-3.17055	0.642934	2.98358	2.40117	0
0.0504507	0.0297537	0.127442	-3.1465	-7.70816	-6.25824	-3.25629	1.40588	2.99434	2.87021	0
0.0505703	0.132565	0.271463	-3.14595	-7.60176	-6.17153	-3.30711	1.89611	2.76568	3.09987	0
0.0506898	0.16782	0.292737	-3.12966	-7.27832	-5.92145	-3.36774	2.06994	2.423	3.21053	0
0.0508094	0.118848	0.227323	-3.11989	-6.83113	-5.61066	-3.43626	1.96686	2.04452	3.23905	0
0.0509289	0.0130083	0.0611866	-3.06911	-6.22571	-5.20745	-3.46142	1.63914	1.64692	3.10113	0
0.0510485	-0.0943345	-0.234223	-2.90721	-5.41382	-4.63824	-3.38511	1.15732	1.23681	2.68068	0
0.051168	-0.150441	-0.654053	-2.60216	-4.43137	-3.887	-3.18155	0.615537	0.833913	1.94629	0
0.0512876	-0.132432	-1.12826	-2.20118	-3.42224	-3.05	-2.89168	0.116334	0.475021	1.01925	0
0.0514072	-0.0560834	-1.56819	-1.79138	-2.54306	-2.26661	-2.58976	-0.279566	0.187635	0.0892116	0
0.0515267	0.0468103	-1.91971	-1.44119	-1.86969	-1.62886	-2.33153	-0.564411	-0.0246114	-0.709803	0
0.0516463	0.151753	-2.16988	-1.17762	-1.40294	-1.16118	-2.13821	-0.757834	-0.173412	-1.33214	0
0.0517658	0.245472	-2.33331	-0.998913	-1.10893	-0.8492	-2.00811	-0.884168	-0.272882	-1.78468	0
0.0518854	0.323087	-2.4287	-0.894258	-0.950879	-0.666726	-1.93111	-0.960692	-0.331882	-2.09142	0
0.0520049	0.383805	-2.47344	-0.852318	-0.904213	-0.5924	-1.89851	-0.996695	-0.352366	-2.27108	0
0.0521245	0.428245	-2.47971	-0.86775	-0.958932	-0.614263	-1.90563	-0.995721	-0.327826	-2.32903	0
0.052244	0.456708	-2.45355	-0.941311	-1.11994	-0.7326	-1.95411	-0.954837	-0.241634	-2.25279	0
0.0523636	0.465161	-2.39654	-1.08213	-1.40761	-0.958061	-2.05167	-0.867868	-0.0655937	-2.00849	0
0.0524831	0.440716	-2.30652	-1.30572	-1.8607	-1.31555	-2.21211	-0.7216	0.241538	-1.53596	0
0.0526027	0.355713	-2.18328	-1.63614	-2.5374	-1.8427	-2.45352	-0.495229	0.736971	-0.745234	0
0.0527222	0.161403	-2.02601	-2.10011	-3.51658	-2.58963	-2.79863	-0.157774	1.48554	0.477879	0
0.0528418	-0.209091	-1.84013	-2.72113	-4.88953	-3.60918	-3.27166	0.332495	2.54491	2.24257	0
0.0529613	-0.822821	-1.64223	-3.50003	-6.73153	-4.93253	-3.88732	1.02326	3.91613	4.58084	0
0.0530809	-1.68148	-1.46088	-4.38597	-9.02008	-6.50953	-4.63713	1.93967	5.46489	7.30808	0
0.0532004	-2.63166	-1.33894	-5.23789	-11.5138	-8.12682	-5.45229	3.01934	6.84911	9.89284	0
0.05332	-3.31347	-1.29983	-5.82934	-13.6446	-9.37639	-6.18037	4.0445	7.569	11.5026	0
0.0534395	-3.32861	-1.32337	-5.95513	-14.6877	-9.81724	-6.60587	4.67105	7.25174	11.46	0
0.0535591	-2.62322	-1.36511	-5.62605	-14.4288	-9.40921	-6.63974	4.72682	6.09955	9.98555	0
0.0536786	-1.51338	-1.38152	-5.04563	-13.2362	-8.50416	-6.36489	4.31179	4.65721	7.89855	0
0.0537982	-0.37315	-1.37704	-4.42229	-11.7243	-7.52774	-5.96105	3.67897	3.38063	5.94503	0
0.0539177	0.580958	-1.35767	-3.85563	-10.2813	-6.70021	-5.55132	3.01166	2.43368	4.40592	0
0.0540373	1.27529	-1.3526	-3.37234	-9.07271	-6.085	-5.20826	2.40028	1.81098	3.27745	0
0.0541568	1.68625	-1.37048	-2.95221	-8.07237	-5.61539	-4.9315	1.84148	1.42883	2.41073	0
0.0542764	1.80018	-1.41451	-2.57332	-7.23221	-5.20811	-4.70529	1.3234	1.21679	1.67482	0
0.0543959	1.61099	-1.46527	-2.22908	-6.47632	-4.77139	-4.48768	0.827661	1.10355	0.968037	0
0.0545155	1.16646	-1.49394	-1.92104	-5.76253	-4.25911	-4.23982	0.368153	1.03117	0.262852	0
0.054635	0.578574	-1.47507	-1.6603	-5.09924	-3.69532	-3.95316	-0.0190528	0.963934	-0.400826	0
0.0547546	-0.0105859	-1.39983	-1.45393	-4.51568	-3.14842	-3.65039	-0.298629	0.883958	-0.958426	0
0.0548741	-0.500053	-1.28273	-1.29675	-4.04511	-2.69155	-3.37403	-0.453418	0.796745	-1.36398	0
0.0549937	-0.852553	-1.14474	-1.17861	-3.69874	-2.36153	-3.16213	-0.495329	0.7086	-1.60739	0
0.0551132	-1.08163	-1.00431	-1.09111	-3.46992	-2.16581	-3.04063	-0.440389	0.631053	-1.70051	0
0.0552328	-1.22504	-0.872937	-1.02978	-3.34247	-2.09169	-3.02339	-0.306942	0.567382	-1.65651	0
0.0553523	-1.32858	-0.762826	-0.995045	-3.3035	-2.12631	-3.11687	-0.10754	0.521439	-1.4835	0
0.0554719	-1.44142	-0.682595	-0.992247	-3.33592	-2.25232	-3.31529	0.14727	0.492563	-1.1881	0
0.0555914	-1.61348	-0.652113	-1.02723	-3.42113	-2.44937	-3.59387	0.442661	0.480784	-0.786726	0
0.055711	-1.87539	-0.702337	-1.09553	-3.51826	-2.67234	-3.88137	0.740618	0.477984	-0.342305	0
0.0558306	-2.20466	-0.869634	-1.17322	-3.55847	-2.83584	-4.04837	0.965771	0.470745	-0.00285411	0
0.0559501	-2.48057	-1.16008	-1.20507	-3.46442	-2.83292	-3.94853	1.02685	0.440121	0.025091	0
0.0560697	-2.52858	-1.50521	-1.14443	-3.20911	-2.61258	-3.54908	0.881126	0.375382	-0.373979	0
0.0561892	-2.27698	-1.79824	-0.995787	-2.86347	-2.25321	-3.01045	0.6057	0.292495	-1.06725	0
0.0563088	-1.8086	-1.97022	-0.812495	-2.52981	-1.8902	-2.53525	0.321663	0.208972	-1.79432	0
0.0564283	-1.26407	-2.01966	-0.644387	-2.27047	-1.61429	-2.22316	0.106268	0.138351	-2.36782	0
0.0565479	-0.748792	-1.97862	-0.515274	-2.09862	-1.4542	-2.07652	-0.0188799	0.0805226	-2.71926	0
0.0566674	-0.318974	-1.87659	-0.428934	-2.00878	-1.40714	-2.05353	-0.0642634	0.0281429	-2.84405	0
0.056787	-0.00348524	-1.74176	-0.381232	-1.99593	-1.46399	-2.10887	-0.0468071	-0.029845	-2.75495	0
0.0569065	0.188314	-1.59872	-0.365566	-2.06052	-1.61557	-2.20426	0.0160419	-0.104125	-2.46602	0
0.0570261	0.265226	-1.46923	-0.375937	-2.20311	-1.84829	-2.31026	0.101908	-0.204866	-1.99516	0
0.0571456	0.259451	-1.37633	-0.407892	-2.42388	-2.13923	-2.40147	0.182157	-0.340305	-1.37285	0
0.0572652	0.231263	-1.33436	-0.461637	-2.70803	-2.44899	-2.45862	0.217809	-0.509671	-0.655521	0
0.0573847	0.255465	-1.34217	-0.533782	-3.01784	-2.72087	-2.46749	0.164398	-0.698992	0.0703779	0
0.0575043	0.397747	-1.3751	-0.624821	-3.29982	-2.89382	-2.42294	-0.0112293	-0.882405	0.694821	0
0.0576238	0.675195	-1.39799	-0.725121	-3.48882	-2.92145	-2.32848	-0.319934	-1.02274	1.10913	0
0.0577434	1.03822	-1.37996	-0.819737	-3.53884	-2.79255	-2.20052	-0.729192	-1.08951	1.24095	0
0.0578629	1.3835	-1.31747	-0.893137	-3.44568	-2.53848	-2.06251	-1.17553	-1.06945	1.08218	0
0.0579825	1.60382	-1.2379	-0.935492	-3.24603	-2.21601	-1.9397	-1.58689	-0.977463	0.689116	0
0.058102	1.63884	-1.17341	-0.947816	-2.99942	-1.88606	-1.84873	-1.90679	-0.847603	0.153699	0
0.0582216	1.49206	-1.15317	-0.944647	-2.76647	-1.59357	-1.79589	-2.1121	-0.718934	-0.421082	0
0.0583411	1.21172	-1.18071	-0.944324	-2.5835	-1.36371	-1.77754	-2.20648	-0.623303	-0.953663	0
0.0584607	0.863053	-1.24087	-0.962911	-2.46873	-1.20579	-1.78286	-2.20826	-0.584682	-1.38451	0
0.0585802	0.507645	-1.30725	-1.00958	-2.41758	-1.12445	-1.80151	-2.13753	-0.617384	-1.67717	0
0.0586998	0.194005	-1.34547	-1.08279	-2.41554	-1.12042	-1.82582	-2.01295	-0.728232	-1.8115	0
0.0588193	-0.0445187	-1.32627	-1.1702	-2.44013	-1.18932	-1.85048	-1.85293	-0.913382	-1.7913	0
0.0589389	-0.193306	-1.23587	-1.24675	-2.46301	-1.31428	-1.87671	-1.67729	-1.14985	-1.65092	0
0.0590584	-0.25771	-1.08747	-1.28818	-2.46341	-1.46395	-1.9067	-1.50795	-1.3994	-1.45692	0
0.059178	-0.259939	-0.915089	-1.27938	-2.43409	-1.60063	-1.94124	-1.36444	-1.61396	-1.28413	0
0.0592976	-0.229604	-0.760739	-1.22503	-2.38454	-1.69768	-1.97556	-1.25381	-1.75766	-1.1839	0
0.0594171	-0.19024	-0.653224	-1.14231	-2.33447	-1.74963	-2.00157	-1.17166	-1.81748	-1.1648	0
0.0595366	-0.155454	-0.600561	-1.04988	-2.30322	-1.76789	-2.01223	-1.105	-1.79888	-1.20457	0
0.0596562	-0.128141	-0.599984	-0.960663	-2.30589	-1.77267	-2.00364	-1.03803	-1.71356	-1.26692	0
0.0597758	-0.107676	-0.639958	-0.878508	-2.35295	-1.78421	-1.97628	-0.956724	-1.57333	-1.31754	0
0.0598953	-0.0895355	-0.714126	-0.805321	-2.45109	-1.81637	-1.93475	-0.8498	-1.38906	-1.32932	0
0.0600149	-0.0658653	-0.810592	-0.740613	-2.60391	-1.87656	-1.88893	-0.71125	-1.17161	-1.28578	0
0.0601344	-0.0210473	-0.918195	-0.688497	-2.8035	-1.95857	-1.85307	-0.546753	-0.942005	-1.18581	0
0.060254	0.06458	-1.02084	-0.656624	-3.02326	-2.03919	-1.83766	-0.381632	-0.731155	-1.04885	0
0.0603735	0.20922	-1.09904	-0.657287	-3.216	-2.08467	-1.84352	-0.263287	-0.579618	-0.913842	0
0.0604931	0.410324	-1.14301	-0.695597	-3.32926	-2.06616	-1.851	-0.246662	-0.510387	-0.816834	0
0.0606126	0.635529	-1.16057	-0.760434	-3.33945	-1.98906	-1.82702	-0.360671	-0.513992	-0.763342	0
0.0607322	0.835255	-1.18292	-0.829571	-3.27439	-1.89436	-1.75116	-0.585695	-0.541526	-0.714174	0
0.0608517	0.962426	-1.2357	-0.874655	-3.18589	-1.82997	-1.62309	-0.874989	-0.544645	-0.613037	0
0.0609713	0.989929	-1.33654	-0.880958	-3.13168	-1.8356	-1.46259	-1.1778	-0.491316	-0.409811	0
0.0610908	0.905924	-1.4905	-0.843692	-3.15008	-1.92587	-1.30023	-1.45484	-0.379534	-0.0775782	0
0.0612104	0.705637	-1.68706	-0.769226	-3.25147	-2.09089	-1.16908	-1.67168	-0.229698	0.375703	0
0.0613299	0.404492	-1.89612	-0.682834	-3.42987	-2.29632	-1.10009	-1.79581	-0.0848918	0.900697	0
0.0614495	0.0424803	-2.07356	-0.618926	-3.62626	-2.47467	-1.11151	-1.80388	-0.0101995	1.38332	0
0.061569	-0.304832	-2.16086	-0.627895	-3.74326	-2.53539	-1.19891	-1.70406	-0.0669692	1.65417	0
0.0616886	-0.549389	-2.12522	-0.736405	-3.68197	-2.41876	-1.31947	-1.55876	-0.261788	1.58117	0
0.0618081	-0.656105	-1.9873	-0.924305	-3.43455	-2.15926	-1.42485	-1.45746	-0.520587	1.18661	0
0.0619277	-0.659608	-1.80629	-1.13462	-3.08276	-1.85953	-1.49661	-1.45498	-0.74285	0.640984	0
0.0620472	-0.621268	-1.62652	-1.32675	-2.72979	-1.60506	-1.54836	-1.54169	-0.872716	0.109364	0
0.0621668	-0.584829	-1.46529	-1.48729	-2.43652	-1.43578	-1.60672	-1.67634	-0.911782	-0.323161	0
0.0622863	-0.563305	-1.31842	-1.62011	-2.21923	-1.35019	-1.68872	-1.81591	-0.886903	-0.641658	0
0.0624059	-0.554608	-1.17596	-1.73616	-2.07184	-1.33553	-1.80198	-1.92982	-0.82865	-0.861887	0
0.0625254	-0.552216	-1.0355	-1.84297	-1.97973	-1.37563	-1.94374	-1.99862	-0.761813	-1.00486	0
0.062645	-0.554974	-0.897761	-1.94458	-1.92974	-1.45888	-2.10609	-2.01449	-0.701203	-1.08311	0
0.0627645	-0.565408	-0.771066	-2.03964	-1.91434	-1.57606	-2.27952	-1.97793	-0.651882	-1.10068	0
0.0628841	-0.594342	-0.666611	-2.12596	-1.93223	-1.71926	-2.45376	-1.89694	-0.608818	-1.05388	0
0.0630036	-0.652579	-0.596213	-2.19808	-1.98596	-1.87819	-2.62181	-1.78447	-0.558337	-0.933832	0
0.0631232	-0.744608	-0.571095	-2.25074	-2.08204	-2.03876	-2.77539	-1.65313	-0.480297	-0.732484	0
0.0632428	-0.863295	-0.601947	-2.2762	-2.22223	-2.18224	-2.90661	-1.51319	-0.353276	-0.446592	0
0.0633623	-0.981011	-0.697718	-2.26796	-2.39862	-2.28485	-3.00421	-1.36829	-0.161359	-0.0850082	0
0.0634819	-1.05071	-0.868792	-2.21743	-2.58369	-2.31959	-3.05421	-1.21251	0.0906408	0.322921	0
0.0636014	-1.01987	-1.12113	-2.12007	-2.73295	-2.26597	-3.04361	-1.03698	0.367811	0.725813	0
0.063721	-0.856826	-1.43933	-1.98177	-2.79666	-2.12459	-2.97395	-0.843132	0.601179	1.0528	0
0.0638405	-0.583903	-1.78527	-1.82357	-2.75053	-1.92721	-2.86984	-0.647895	0.714397	1.24616	0
0.0639601	-0.272279	-2.09596	-1.67788	-2.61247	-1.72388	-2.77124	-0.485603	0.658258	1.28028	0
0.0640796	-0.00788953	-2.31117	-1.57208	-2.43776	-1.56284	-2.71716	-0.389703	0.443237	1.17536	0
0.0641992	0.158249	-2.3959	-1.5195	-2.28464	-1.46569	-2.72326	-0.372089	0.129261	0.981942	0
0.0643187	0.22697	-2.3531	-1.51344	-2.18546	-1.42861	-2.77616	-0.427637	-0.211518	0.743447	0
0.0644383	0.2336	-2.20901	-1.53429	-2.14292	-1.43218	-2.85063	-0.532713	-0.5177	0.493126	0
0.0645578	0.223209	-2.00904	-1.56083	-2.13805	-1.45523	-2.91616	-0.663432	-0.752379	0.246532	0
0.0646774	0.231335	-1.79719	-1.57407	-2.14648	-1.4828	-2.95208	-0.798258	-0.899853	0.0126525	0
0.0647969	0.276416	-1.61313	-1.56596	-2.15008	-1.50793	-2.95158	-0.923842	-0.962818	-0.202416	0
0.0649165	0.359892	-1.48388	-1.53439	-2.14206	-1.53146	-2.91758	-1.03582	-0.951839	-0.391087	0
0.065036	0.469229	-1.42006	-1.4869	-2.1295	-1.55998	-2.86487	-1.13631	-0.883876	-0.545358	0
0.0651556	0.586718	-1.4227	-1.43728	-2.1269	-1.60233	-2.807	-1.23072	-0.778726	-0.653974	0
0.0652751	0.690708	-1.48127	-1.40099	-2.15722	-1.66857	-2.75937	-1.32706	-0.65895	-0.702132	0
0.0653947	0.761295	-1.576	-1.39427	-2.24258	-1.76569	-2.72942	-1.42832	-0.551218	-0.673574	0
0.0655142	0.784403	-1.68567	-1.42708	-2.39452	-1.89182	-2.71426	-1.53281	-0.485163	-0.553532	0
0.0656338	0.756329	-1.78417	-1.50104	-2.60313	-2.03237	-2.69755	-1.63234	-0.494503	-0.338866	0
0.0657533	0.687142	-1.85228	-1.60155	-2.83129	-2.16017	-2.65732	-1.71201	-0.598224	-0.0468679	0
0.0658729	0.593526	-1.88134	-1.71169	-3.03158	-2.24768	-2.57675	-1.75945	-0.794858	0.286811	0
0.0659924	0.489679	-1.86926	-1.81507	-3.16674	-2.28197	-2.46023	-1.77011	-1.05621	0.614729	0
0.066112	0.376803	-1.82349	-1.91357	-3.24413	-2.27428	-2.33224	-1.74509	-1.33969	0.908016	0
0.0662315	0.242484	-1.74283	-2.02468	-3.29884	-2.25263	-2.22126	-1.68316	-1.60653	1.15117	0
0.0663511	0.0692255	-1.61832	-2.16308	-3.38066	-2.24879	-2.15213	-1.57641	-1.82618	1.33676	0
0.0664706	-0.151991	-1.44614	-2.33867	-3.53837	-2.29108	-2.13336	-1.40477	-1.96993	1.46346	0
0.0665902	-0.412624	-1.22451	-2.54161	-3.79853	-2.3929	-2.15895	-1.15026	-2.01141	1.52172	0
0.0667097	-0.67605	-0.976961	-2.73963	-4.15929	-2.54911	-2.20236	-0.809961	-1.92883	1.50423	0
0.0668293	-0.890163	-0.734326	-2.89239	-4.58695	-2.73313	-2.23317	-0.413479	-1.71849	1.42761	0
0.0669488	-1.00148	-0.5357	-2.9685	-5.03066	-2.90261	-2.22114	-0.0238859	-1.40449	1.33036	0
0.0670684	-0.985263	-0.402545	-2.95903	-5.43324	-3.01508	-2.15381	0.276747	-1.03912	1.26607	0
0.0671879	-0.854545	-0.332011	-2.88647	-5.75974	-3.04208	-2.04263	0.416929	-0.682334	1.28974	0
0.0673075	-0.659824	-0.30335	-2.78576	-5.97721	-2.97011	-1.912	0.359426	-0.390645	1.4256	0
0.067427	-0.471937	-0.296311	-2.68371	-6.04326	-2.80229	-1.79145	0.107399	-0.212098	1.64507	0
0.0675466	-0.365476	-0.300058	-2.58791	-5.90729	-2.55292	-1.70995	-0.286245	-0.176523	1.86427	0
0.0676662	-0.389997	-0.322445	-2.49359	-5.53961	-2.26338	-1.68787	-0.713124	-0.280829	1.96315	0
0.0677857	-0.546766	-0.382984	-2.3782	-4.95489	-1.99076	-1.7272	-1.06073	-0.489647	1.82701	0
0.0679053	-0.778692	-0.486934	-2.23278	-4.25124	-1.78649	-1.81132	-1.25811	-0.741716	1.43595	0
0.0680248	-1.00573	-0.627974	-2.06392	-3.54947	-1.68179	-1.91165	-1.31103	-0.980121	0.858282	0
0.0681444	-1.16839	-0.775953	-1.89395	-2.94858	-1.6719	-2.00116	-1.27887	-1.17371	0.22416	0
0.0682639	-1.24317	-0.906426	-1.74113	-2.48999	-1.7377	-2.05909	-1.2305	-1.31933	-0.355376	0
0.0683835	-1.23543	-0.996608	-1.61781	-2.17256	-1.85012	-2.06856	-1.2034	-1.42621	-0.799803	0
0.068503	-1.16589	-1.03757	-1.5305	-1.96341	-1.98199	-2.02151	-1.2068	-1.50317	-1.07361	0
0.0686226	-1.06149	-1.0284	-1.47811	-1.82352	-2.10893	-1.91928	-1.22221	-1.55466	-1.17625	0
0.0687421	-0.944563	-0.976276	-1.4577	-1.71287	-2.2142	-1.77352	-1.22067	-1.58171	-1.13847	0
0.0688617	-0.830708	-0.894963	-1.46607	-1.60429	-2.29119	-1.60403	-1.17624	-1.58215	-1.00637	0
0.0689812	-0.727237	-0.798432	-1.50219	-1.48283	-2.34259	-1.43668	-1.07842	-1.55598	-0.829553	0
0.0691008	-0.635982	-0.696534	-1.56383	-1.34789	-2.37921	-1.29475	-0.934211	-1.50267	-0.649763	0
0.0692203	-0.559532	-0.599937	-1.65016	-1.20806	-2.41767	-1.19779	-0.764324	-1.42096	-0.493411	0
0.0693399	-0.503821	-0.521645	-1.75682	-1.07953	-2.47664	-1.15865	-0.598432	-1.30738	-0.373839	0
0.0694594	-0.484124	-0.475205	-1.87238	-0.977187	-2.57209	-1.18456	-0.46965	-1.15392	-0.292363	0
0.069579	-0.521016	-0.480353	-1.97948	-0.920587	-2.71576	-1.27577	-0.409868	-0.945211	-0.240622	0
0.0696985	-0.635726	-0.559632	-2.05303	-0.927592	-2.91008	-1.42483	-0.440203	-0.664953	-0.205136	0
0.0698181	-0.835232	-0.730487	-2.0676	-1.00997	-3.13847	-1.61798	-0.562379	-0.296705	-0.167273	0
0.0699376	-1.08584	-0.987561	-2.00672	-1.17621	-3.36305	-1.83316	-0.742739	0.152315	-0.108776	0
0.0700572	-1.29835	-1.28914	-1.8848	-1.41477	-3.53034	-2.0416	-0.923147	0.646324	-0.00563476	0
0.0701767	-1.34554	-1.56398	-1.74542	-1.70023	-3.5915	-2.21361	-1.03663	1.09774	0.159674	0
0.0702963	-1.11996	-1.7196	-1.64375	-1.98692	-3.51666	-2.31897	-1.05087	1.39415	0.399947	0
0.0704158	-0.612995	-1.70794	-1.62089	-2.22254	-3.32184	-2.32994	-0.987305	1.43738	0.715113	0
0.0705354	0.0586805	-1.52814	-1.67519	-2.35626	-3.06174	-2.23288	-0.912826	1.19699	1.09012	0
0.0706549	0.6956	-1.24514	-1.77301	-2.36234	-2.79329	-2.03311	-0.890924	0.724005	1.48508	0
0.0707745	1.11485	-0.942016	-1.86995	-2.24333	-2.56762	-1.76336	-0.948305	0.134026	1.85396	0
0.0708941	1.22463	-0.690584	-1.94066	-2.03424	-2.40715	-1.47236	-1.06774	-0.453961	2.14725	0
0.0710136	1.03264	-0.521834	-1.98791	-1.78408	-2.31636	-1.20388	-1.20726	-0.950258	2.34103	0
0.0711332	0.600553	-0.444713	-2.0216	-1.53885	-2.28534	-0.996447	-1.32413	-1.31372	2.41973	0
0.0712527	0.00632676	-0.449179	-2.06173	-1.34135	-2.30324	-0.865255	-1.38741	-1.5356	2.38643	0
0.0713723	-0.689216	-0.522966	-2.12121	-1.22304	-2.36168	-0.821663	-1.3796	-1.62451	2.25481	0
0.0714918	-1.44768	-0.656139	-2.20428	-1.21382	-2.44959	-0.864497	-1.29413	-1.59374	2.03679	0
0.0716113	-2.24842	-0.845868	-2.30443	-1.33992	-2.55725	-1.00014	-1.13438	-1.45021	1.74397	0
0.0717309	-3.06561	-1.08886	-2.40928	-1.62823	-2.66103	-1.23133	-0.908624	-1.19463	1.39213	0
0.0718505	-3.82537	-1.37057	-2.48786	-2.08827	-2.72647	-1.56793	-0.650858	-0.831308	0.990242	0
0.07197	-4.37397	-1.65166	-2.51017	-2.67055	-2.70068	-1.99228	-0.420253	-0.394245	0.559839	0
0.0720896	-4.49995	-1.85422	-2.45197	-3.23689	-2.54801	-2.4362	-0.293511	0.0262616	0.133764	0
0.0722091	-4.10329	-1.91372	-2.33224	-3.60197	-2.29037	-2.77966	-0.317737	0.317103	-0.247143	0
0.0723287	-3.32055	-1.82601	-2.20775	-3.67408	-2.01009	-2.93711	-0.453653	0.424542	-0.560113	0
0.0724482	-2.42144	-1.64869	-2.12461	-3.50895	-1.78184	-2.91026	-0.624284	0.387729	-0.812966	0
0.0725678	-1.60697	-1.44578	-2.09952	-3.21897	-1.63191	-2.74861	-0.770655	0.286824	-1.02118	0
0.0726873	-0.957584	-1.24841	-2.12457	-2.88118	-1.55188	-2.50981	-0.878566	0.180109	-1.19517	0
0.0728069	-0.484213	-1.07487	-2.1843	-2.52653	-1.5204	-2.23457	-0.955076	0.100303	-1.33838	0
0.0729264	-0.177467	-0.934761	-2.25973	-2.1606	-1.52525	-1.95883	-1.01934	0.0522108	-1.44473	0
0.073046	-0.0300179	-0.84065	-2.32948	-1.78216	-1.55927	-1.72397	-1.08544	0.0288376	-1.50675	0
0.0731655	-0.0250998	-0.813889	-2.36693	-1.40385	-1.62237	-1.57717	-1.15614	0.005108	-1.52079	0
0.0732851	-0.122552	-0.868147	-2.34311	-1.05612	-1.71469	-1.55744	-1.21589	-0.0536582	-1.49243	0
0.0734046	-0.247776	-0.996479	-2.24519	-0.785529	-1.8296	-1.66787	-1.23242	-0.175595	-1.44238	0
0.0735242	-0.313163	-1.16665	-2.08772	-0.626155	-1.95409	-1.86058	-1.17628	-0.369084	-1.39039	0
0.0736437	-0.250897	-1.33575	-1.90861	-0.583	-2.07109	-2.06121	-1.03846	-0.618795	-1.34661	0
0.0737633	-0.0332547	-1.46636	-1.74971	-0.632429	-2.16728	-2.20903	-0.834116	-0.898297	-1.30071	0
0.0738828	0.33745	-1.54452	-1.64529	-0.749282	-2.23278	-2.26958	-0.594189	-1.18454	-1.23351	0
0.0740024	0.841916	-1.57019	-1.62061	-0.911671	-2.26366	-2.23619	-0.357716	-1.46357	-1.11765	0
0.0741219	1.45042	-1.55214	-1.695	-1.10621	-2.25693	-2.11561	-0.170195	-1.72796	-0.929132	0
0.0742415	2.1121	-1.50324	-1.88357	-1.33147	-2.21071	-1.92465	-0.0829842	-1.97399	-0.649405	0
0.074361	2.74016	-1.43714	-2.19003	-1.5796	-2.12875	-1.68917	-0.146803	-2.19999	-0.274339	0
0.0744806	3.201	-1.36054	-2.59461	-1.84188	-2.02199	-1.44808	-0.393221	-2.40845	0.172855	0
0.0746001	3.33253	-1.26401	-3.03734	-2.10144	-1.91087	-1.25383	-0.801982	-2.60716	0.630624	0
0.0747197	3.00897	-1.11511	-3.41537	-2.33869	-1.8235	-1.16481	-1.2706	-2.80929	1.00351	0
0.0748392	2.23966	-0.866192	-3.61126	-2.54403	-1.78132	-1.22342	-1.62575	-3.02321	1.19237	0
0.0749588	1.22477	-0.487626	-3.55053	-2.73439	-1.78604	-1.43084	-1.7037	-3.23753	1.14589	0
0.0750784	0.288579	-0.00595218	-3.25245	-2.94932	-1.81846	-1.73757	-1.45958	-3.41416	0.895753	0
0.0751979	-0.292866	0.485955	-2.82158	-3.22971	-1.85321	-2.06351	-1.00942	-3.50282	0.534905	0
0.0753175	-0.424868	0.871971	-2.38988	-3.59853	-1.88096	-2.33182	-0.558032	-3.47047	0.166742	0
0.075437	-0.193735	1.0662	-2.05506	-4.05582	-1.91411	-2.49408	-0.280689	-3.31689	-0.142718	0
0.0755566	0.236533	1.03618	-1.8607	-4.59526	-1.97993	-2.53108	-0.259674	-3.06576	-0.375561	0
0.0756761	0.722782	0.7869	-1.81306	-5.22813	-2.11511	-2.44233	-0.494503	-2.74276	-0.543476	0
0.0757957	1.1891	0.327166	-1.91281	-5.99926	-2.36644	-2.22501	-0.950163	-2.35281	-0.671134	0
0.0759152	1.63468	-0.370313	-2.1856	-7.01897	-2.81032	-1.86317	-1.59814	-1.86001	-0.785571	0
0.0760348	2.14041	-1.41207	-2.72092	-8.51645	-3.59913	-1.30589	-2.45182	-1.14951	-0.921134	0
0.0761543	2.92434	-3.08571	-3.76216	-11.0138	-5.08468	-0.436455	-3.61158	0.0743053	-1.14067	0
0.0762739	4.57816	-6.17342	-6.00508	-15.8982	-8.23103	1.03359	-5.39347	2.65726	-1.60807	0
0.0763934	9.21911	-13.3563	-12.0133	-28.1126	-16.5148	3.99805	-8.90721	9.72203	-2.91987	0
0.076513	31.3679	-42.1332	-39.6155	-81.2742	-53.74	13.7245	-21.3256	43.0695	-9.18447	0
0.0766325	-136.93	151.299	167.515	304.166	219.917	-39.7963	56.7824	-211.799	38.5005	0
0.0767521	-51.3121	41.5242	62.5955	102.267	77.4411	-3.31055	10.5788	-84.1676	13.9995	0
0.0768716	-60.485	29.7026	77.1479	114.859	86.9426	11.9664	2.2927	-103.77	15.4843	0
0.0769912	-182.038	27.8839	255.831	347.663	251.967	87.9866	-23.639	-329.095	39.4063	0
0.0771107	74.7318	15.3332	-121.03	-148.849	-99.74	-59.2803	25.3154	143.454	-10.5821	0
0.0772303	21.2702	11.9598	-40.6582	-44.7105	-27.1253	-23.8335	13.0014	42.7832	-0.603171	0
0.0773498	9.17413	7.81479	-20.5462	-20.1011	-11.1277	-13.181	8.38408	18.3106	0.903895	0
0.0774694	4.71313	4.66661	-11.9179	-10.4735	-5.60442	-8.00924	5.33671	8.36947	0.857826	0
0.0775889	2.79758	2.68171	-7.6375	-6.18239	-3.534	-5.30547	3.16213	3.72284	0.475316	0
0.0777085	1.86158	1.55567	-5.36668	-4.13245	-2.74105	-3.86876	1.5811	1.37742	0.116952	0
0.077828	1.33426	0.976934	-4.12421	-3.10224	-2.4345	-3.10124	0.409053	0.128719	-0.121465	0
0.0779476	0.989134	0.722405	-3.44971	-2.5714	-2.31283	-2.69061	-0.486718	-0.547597	-0.228114	0
0.0780671	0.731187	0.658179	-3.12237	-2.31531	-2.26189	-2.47114	-1.19285	-0.882824	-0.204236	0
0.0781867	0.516805	0.710039	-3.03932	-2.24871	-2.24448	-2.34563	-1.76219	-0.973216	-0.0397692	0
0.0783062	0.322455	0.845055	-3.16745	-2.35355	-2.25821	-2.24607	-2.22165	-0.837026	0.301203	0
0.0784258	0.131893	1.07316	-3.54189	-2.68376	-2.33123	-2.10478	-2.57475	-0.423213	0.920437	0
0.0785454	-0.0661587	1.47492	-4.32295	-3.41011	-2.5385	-1.81239	-2.78745	0.454442	2.08451	0
0.0786649	-0.286755	2.37488	-6.11574	-5.12445	-3.12497	-1.06554	-2.72292	2.46511	4.69671	0
0.0787844	-0.585047	5.99358	-13.0671	-11.7972	-5.70611	2.02678	-1.46639	10.1394	14.7901	0
0.078904	-0.302237	-15.9488	27.7832	27.1216	10.0967	-16.3394	-10.4925	-34.3084	-44.3016	0
0.100423	0.734111	-3.179	-0.883558	-4.37195	-3.90645	-1.74406	0.000890045	1.37524	-1.24717	0
0.10138	1.48766	-3.16403	-0.878971	-4.36305	-3.91911	-1.71893	-0.0198094	1.37638	-1.23263	0
0.102336	2.13569	-3.11889	-0.866221	-4.33689	-3.95489	-1.64509	-0.0818445	1.37903	-1.18914	0
0.103292	2.64345	-3.04313	-0.848308	-4.29511	-4.00689	-1.52755	-0.184452	1.3806	-1.11731	0
0.104249	2.98142	-2.93697	-0.829955	-4.24026	-4.06361	-1.37578	-0.324592	1.37618	-1.01854	0
0.105205	3.12921	-2.80253	-0.816897	-4.17529	-4.10924	-1.20473	-0.494871	1.35811	-0.895539	0
0.106162	3.08213	-2.64474	-0.814453	-4.10268	-4.12553	-1.03491	-0.681976	1.31609	-0.752716	0
0.107118	2.85784	-2.47141	-0.825445	-4.02316	-4.09492	-0.890297	-0.866958	1.23887	-0.59625	0
0.108075	2.49899	-2.29198	-0.848174	-3.93447	-4.00524	-0.793834	-1.02836	1.11728	-0.433632	0
0.109031	2.06808	-2.11497	-0.875653	-3.83142	-3.85374	-0.761263	-1.14778	0.948113	-0.272689	0
0.109987	1.63399	-1.94556	-0.897063	-3.70708	-3.64868	-0.796182	-1.21547	0.736845	-0.120581	0
0.110944	1.25562	-1.78463	-0.901274	-3.55568	-3.40721	-0.888884	-1.23301	0.497642	0.0168947	0
0.1119	0.969653	-1.62982	-0.880813	-3.37537	-3.15071	-1.0197	-1.2115	0.250315	0.135413	0
0.112857	0.787216	-1.4779	-0.834495	-3.17008	-2.89955	-1.16509	-1.16658	0.0156897	0.231911	0
0.113813	0.698624	-1.32709	-0.767682	-2.94937	-2.66974	-1.30363	-1.11297	-0.18863	0.304379	0
0.114769	0.682047	-1.17808	-0.690492	-2.72711	-2.47153	-1.41997	-1.0607	-0.350768	0.351853	0
0.115726	0.711992	-1.03389	-0.614971	-2.51894	-2.30995	-1.50623	-1.01396	-0.465132	0.374566	0
0.116682	0.765271	-0.898711	-0.552203	-2.34007	-2.18601	-1.56133	-0.971958	-0.531495	0.374029	0
0.117639	0.824055	-0.77665	-0.510084	-2.20316	-2.09798	-1.58928	-0.930816	-0.55335	0.35295	0
0.118595	0.876621	-0.670674	-0.492037	-2.11694	-2.04243	-1.59699	-0.885663	-0.536105	0.314905	0
0.119551	0.916721	-0.582103	-0.496676	-2.08549	-2.01503	-1.59218	-0.832203	-0.485508	0.263839	0
0.120508	0.942334	-0.510647	-0.518334	-2.10803	-2.01109	-1.58178	-0.76755	-0.406534	0.203517	0
0.121464	0.954332	-0.454876	-0.548216	-2.17945	-2.02611	-1.57081	-0.690353	-0.302789	0.137085	0
0.122421	0.955371	-0.412926	-0.575942	-2.29104	-2.05624	-1.56181	-0.600413	-0.176459	0.0668432	0
0.123377	0.949063	-0.383237	-0.591226	-2.43155	-2.09875	-1.55497	-0.498116	-0.0288018	-0.00572042	0
0.124334	0.939395	-0.365174	-0.585511	-2.5881	-2.15226	-1.54856	-0.384039	0.138926	-0.0796434	0
0.12529	0.930276	-0.359347	-0.553384	-2.74692	-2.21676	-1.53969	-0.259024	0.324153	-0.154043	0
0.126246	0.924997	-0.367555	-0.493789	-2.89368	-2.29312	-1.52519	-0.124829	0.521505	-0.22763	0
0.127203	0.925474	-0.392232	-0.410834	-3.01403	-2.38219	-1.50243	0.0147246	0.721518	-0.298339	0
0.128159	0.931318	-0.435363	-0.313966	-3.09424	-2.48356	-1.4701	0.152539	0.910176	-0.363247	0
0.129116	0.939013	-0.497071	-0.216931	-3.12284	-2.59426	-1.42866	0.277739	1.07009	-0.418876	0
0.130072	0.941771	-0.574289	-0.135198	-3.09313	-2.70813	-1.3805	0.376766	1.18381	-0.461945	0
0.131028	0.930642	-0.660334	-0.0821039	-3.00545	-2.8165	-1.32949	0.436395	1.23865	-0.490276	0
0.131985	0.896826	-0.74585	-0.0651047	-2.86832	-2.91	-1.28006	0.447787	1.23106	-0.503426	0
0.132941	0.834326	-0.820979	-0.08392	-2.69695	-2.98089	-1.23612	0.409632	1.16808	-0.502726	0
0.133898	0.741732	-0.877724	-0.131441	-2.50982	-3.02497	-1.20024	0.328763	1.06516	-0.490634	0
0.134854	0.622413	-0.911461	-0.196659	-2.32478	-3.04155	-1.1733	0.218105	0.941534	-0.469868	0
0.13581	0.483432	-0.921208	-0.267963	-2.15618	-3.03266	-1.1547	0.0932608	0.815574	-0.442734	0
0.136767	0.333903	-0.908968	-0.335495	-2.01363	-3.00161	-1.14272	-0.0307311	0.701761	-0.410826	0
0.137723	0.183491	-0.878734	-0.392234	-1.90212	-2.95184	-1.13497	-0.141648	0.609511	-0.375118	0
0.13868	0.0412526	-0.835558	-0.434134	-1.82262	-2.88639	-1.12876	-0.231247	0.543361	-0.336211	0
0.139636	-0.0851376	-0.784787	-0.459774	-1.7731	-2.80771	-1.12155	-0.295597	0.503761	-0.294613	0
0.140593	-0.189931	-0.731516	-0.469882	-1.74933	-2.71787	-1.11135	-0.334811	0.488076	-0.251047	0
0.141549	-0.269621	-0.680118	-0.466863	-1.74576	-2.61899	-1.09716	-0.352345	0.491568	-0.206642	0
0.142505	-0.323045	-0.633892	-0.454342	-1.75633	-2.51347	-1.07926	-0.353963	0.508247	-0.163133	0
0.143462	-0.351266	-0.594845	-0.4367	-1.77511	-2.40421	-1.05939	-0.346497	0.531618	-0.122963	0
0.144418	-0.357229	-0.563671	-0.418592	-1.79684	-2.29468	-1.04049	-0.336632	0.555211	-0.0892855	0
0.145375	-0.345297	-0.53995	-0.404424	-1.81726	-2.18884	-1.02631	-0.329895	0.572963	-0.0657963	0
0.146331	-0.320718	-0.522542	-0.397834	-1.83316	-2.09085	-1.02055	-0.330029	0.579471	-0.0563334	0
0.147287	-0.289111	-0.510087	-0.401218	-1.84239	-2.00475	-1.02607	-0.338811	0.570218	-0.0642447	0
0.148244	-0.255924	-0.501497	-0.41535	-1.84371	-1.93403	-1.04408	-0.356258	0.541908	-0.0915934	0
0.1492	-0.225956	-0.496316	-0.439263	-1.83669	-1.88113	-1.0737	-0.381153	0.492913	-0.138407	0
0.150157	-0.202861	-0.494795	-0.470439	-1.82161	-1.84709	-1.11197	-0.411671	0.423708	-0.202245	0
0.151113	-0.1888	-0.497695	-0.505408	-1.79931	-1.83135	-1.15453	-0.445961	0.337129	-0.278339	0
0.152069	-0.184313	-0.505868	-0.540568	-1.77111	-1.83186	-1.19659	-0.482489	0.238199	-0.360342	0
0.153026	-0.188467	-0.519792	-0.573039	-1.73861	-1.84551	-1.23403	-0.520121	0.133508	-0.441474	0
0.153982	-0.199249	-0.539247	-0.601197	-1.7035	-1.8686	-1.26416	-0.557955	0.0303058	-0.515637	0
0.154939	-0.214058	-0.563224	-0.624813	-1.66742	-1.89734	-1.28587	-0.595097	-0.0644016	-0.578174	0
0.155895	-0.230158	-0.590034	-0.644776	-1.63184	-1.92811	-1.29949	-0.630468	-0.144526	-0.626076	0
0.156852	-0.244994	-0.617558	-0.662608	-1.59806	-1.95757	-1.30627	-0.662816	-0.205249	-0.657811	0
0.157808	-0.25638	-0.643534	-0.679937	-1.56712	-1.98264	-1.30784	-0.690868	-0.243131	-0.672921	0
0.158764	-0.262582	-0.665768	-0.698089	-1.53989	-2.00043	-1.30586	-0.713663	-0.2561	-0.671687	0
0.159721	-0.262366	-0.682326	-0.717842	-1.51699	-2.00833	-1.3018	-0.730924	-0.243466	-0.654929	0
0.160677	-0.255038	-0.691639	-0.739384	-1.4987	-2.00416	-1.29686	-0.743387	-0.206009	-0.624011	0
0.161634	-0.240484	-0.6926	-0.762447	-1.48494	-1.98645	-1.29206	-0.752955	-0.146129	-0.580979	0
0.16259	-0.219168	-0.684666	-0.786516	-1.47506	-1.95484	-1.28824	-0.762521	-0.0679405	-0.528718	0
0.163546	-0.192067	-0.667982	-0.811079	-1.46781	-1.91032	-1.28609	-0.775384	0.022835	-0.470926	0
0.164503	-0.160512	-0.643508	-0.835776	-1.46132	-1.85522	-1.28603	-0.794318	0.11934	-0.411803	0
0.165459	-0.125958	-0.613108	-0.860366	-1.45324	-1.7929	-1.28803	-0.820505	0.214441	-0.355416	0
0.166416	-0.0897729	-0.579476	-0.884516	-1.44107	-1.7271	-1.29152	-0.852797	0.301789	-0.304926	0
0.167372	-0.0531268	-0.545892	-0.907511	-1.42245	-1.66116	-1.29531	-0.887637	0.376729	-0.261972	0
0.168328	-0.0170447	-0.515737	-0.928045	-1.39556	-1.59748	-1.29789	-0.919758	0.436682	-0.226499	0
0.169285	0.0174274	-0.491976	-0.944205	-1.35931	-1.53742	-1.29769	-0.943432	0.480884	-0.197138	0
0.170241	0.0490366	-0.476658	-0.953758	-1.31346	-1.48144	-1.2935	-0.953776	0.509679	-0.171912	0
0.171198	0.0762353	-0.470605	-0.954584	-1.25857	-1.42958	-1.28479	-0.947713	0.523716	-0.14898	0
0.172154	0.0972526	-0.473318	-0.945218	-1.19604	-1.38181	-1.2718	-0.924437	0.523439	-0.127127	0
0.173111	0.110314	-0.483097	-0.925316	-1.12796	-1.33824	-1.2556	-0.885368	0.509003	-0.105883	0
0.174067	0.113953	-0.497334	-0.895934	-1.05698	-1.29912	-1.2379	-0.833708	0.480645	-0.0853016	0
0.175023	0.107314	-0.512942	-0.859547	-0.986008	-1.26469	-1.22089	-0.773755	0.439258	-0.0655147	0
0.17598	0.0903613	-0.526863	-0.819726	-0.917784	-1.23501	-1.20689	-0.710047	0.386984	-0.0462582	0
0.176936	0.0639208	-0.536537	-0.780516	-0.854355	-1.20974	-1.19808	-0.646511	0.3275	-0.0265195	0
0.177893	0.029545	-0.540237	-0.745629	-0.796674	-1.1881	-1.19617	-0.585824	0.265879	-0.00443708	0
0.178849	-0.0107378	-0.537197	-0.717695	-0.744437	-1.16891	-1.20226	-0.529076	0.208004	0.0225238	0
0.179805	-0.0546797	-0.527521	-0.697758	-0.696239	-1.15063	-1.21672	-0.475879	0.159751	0.0571861	0
0.180762	-0.0999789	-0.511918	-0.685111	-0.649989	-1.13154	-1.23927	-0.424784	0.126122	0.102175	0
0.181718	-0.144297	-0.491411	-0.677439	-0.603505	-1.10978	-1.26917	-0.373897	0.110568	0.159424	0
0.182675	-0.185153	-0.467092	-0.671184	-0.555071	-1.08343	-1.30526	-0.321524	0.114523	0.229704	0
0.183631	-0.219775	-0.439995	-0.662003	-0.503934	-1.05066	-1.34604	-0.266724	0.137133	0.312155	0
0.184588	-0.245033	-0.411066	-0.645284	-0.450624	-1.00981	-1.38955	-0.209725	0.175123	0.403826	0
0.185544	-0.257592	-0.381224	-0.616805	-0.397076	-0.959684	-1.43323	-0.152152	0.22286	0.499324	0
0.1865	-0.254396	-0.351395	-0.573513	-0.346511	-0.899834	-1.47367	-0.0969787	0.272771	0.590782	0
0.187457	-0.233474	-0.322476	-0.514363	-0.302908	-0.830929	-1.50664	-0.0481132	0.316374	0.668563	0
0.188413	-0.194847	-0.295158	-0.440979	-0.270134	-0.754918	-1.52744	-0.00956153	0.345966	0.722861	0
0.18937	-0.141092	-0.269632	-0.357634	-0.250862	-0.674861	-1.53162	0.0156773	0.356658	0.746029	0
0.190326	-0.0771379	-0.245289	-0.270355	-0.245689	-0.594318	-1.51599	0.0265839	0.347913	0.734739	0
0.191282	-0.00919239	-0.220595	-0.185327	-0.252934	-0.516545	-1.47935	0.0245083	0.323803	0.690984	0
0.192239	0.0567124	-0.193214	-0.107259	-0.269158	-0.443766	-1.42262	0.0128006	0.291755	0.621342	0
0.193195	0.115887	-0.160352	-0.0384424	-0.290145	-0.376908	-1.34842	-0.00406784	0.260484	0.535018	0
0.194152	0.165412	-0.119187	0.0212769	-0.311845	-0.315755	-1.26028	-0.0214392	0.238038	0.441695	0
0.195108	0.203865	-0.0672842	0.0738163	-0.330926	-0.259372	-1.16204	-0.035125	0.230586	0.350003	0
0.196064	0.230658	-0.00296224	0.121923	-0.344942	-0.206576	-1.05741	-0.0417247	0.242023	0.266929	0
0.197021	0.245374	0.0743416	0.168323	-0.3522	-0.156332	-0.95	-0.03873	0.274058	0.197853	0
0.197977	0.247326	0.163671	0.21512	-0.351576	-0.107994	-0.843489	-0.0245773	0.326466	0.146892	0
0.198934	0.235455	0.262137	0.263487	-0.342326	-0.0614434	-0.741932	0.00126888	0.397287	0.117195	0
0.19989	0.208587	0.364595	0.313616	-0.324013	-0.0170882	-0.649971	0.0382211	0.482945	0.111012	0
0.200847	0.165954	0.463624	0.364939	-0.296484	0.0242405	-0.572789	0.0845676	0.578405	0.129494	0
0.201803	0.107812	0.550016	0.416468	-0.259884	0.0615242	-0.515708	0.137703	0.677513	0.172316	0
0.202759	0.0358834	0.6139	0.467197	-0.214633	0.0938726	-0.483379	0.194654	0.773605	0.237307	0
0.203716	-0.0466089	0.646342	0.51635	-0.16136	0.120833	-0.478763	0.252818	0.860342	0.320313	0
0.204672	-0.135385	0.641039	0.563326	-0.100841	0.14258	-0.502205	0.310637	0.932468	0.415408	0
0.205629	-0.22583	0.595618	0.607361	-0.0340095	0.159897	-0.550932	0.367903	0.986274	0.515416	0
0.206585	-0.313637	0.512268	0.646997	0.0378732	0.173962	-0.619153	0.425458	1.01953	0.612579	0
0.207541	-0.395047	0.397629	0.679671	0.11292	0.18603	-0.698732	0.484353	1.03109	0.699234	0
0.208498	-0.466613	0.262151	0.701637	0.188297	0.197126	-0.780279	0.544729	1.02032	0.768413	0
0.209454	-0.524682	0.118973	0.708374	0.26009	0.207876	-0.854484	0.604795	0.986842	0.814437	0
0.210411	-0.565029	-0.0176051	0.695495	0.323545	0.218516	-0.913495	0.660379	0.930645	0.833574	0
0.211367	-0.58295	-0.134026	0.659911	0.37375	0.229052	-0.952103	0.7053	0.852584	0.824653	0
0.212323	-0.573997	-0.219466	0.600918	0.406642	0.239518	-0.968432	0.7326	0.755024	0.789421	0
0.21328	-0.535105	-0.267429	0.520818	0.419989	0.250198	-0.963871	0.736324	0.642239	0.732424	0
0.214236	-0.465658	-0.276397	0.424818	0.413945	0.261734	-0.942266	0.713192	0.520382	0.660274	0
0.215193	-0.368005	-0.249376	0.320266	0.390984	0.275068	-0.908608	0.663595	0.396905	0.580545	0
0.216149	-0.247214	-0.192528	0.215535	0.355239	0.291253	-0.8677	0.591603	0.279692	0.500555	0
0.217106	-0.110197	-0.113519	0.118906	0.311526	0.311216	-0.82315	0.504103	0.176148	0.426429	0
0.218062	0.0354026	-0.0200764	0.0377287	0.2644	0.335555	-0.776895	0.409455	0.0924926	0.362571	0
0.219018	0.182222	0.0808979	-0.0220797	0.217464	0.364421	-0.729182	0.316068	0.0333013	0.311558	0
0.219975	0.323855	0.183613	-0.0562739	0.173057	0.397484	-0.678874	0.231218	0.00126887	0.274308	0
0.220931	0.455132	0.283216	-0.0623661	0.132269	0.434	-0.623926	0.160237	-0.00290513	0.25042	0
0.221888	0.5721	0.375371	-0.0396784	0.0952703	0.472932	-0.561966	0.106087	0.0194307	0.238569	0
0.222844	0.671826	0.455811	0.0105909	0.0618203	0.513076	-0.490913	0.0693363	0.0648774	0.23691	0
0.2238	0.752192	0.520029	0.0852958	0.0318724	0.553211	-0.409629	0.0484561	0.128091	0.243444	0
0.224757	0.811795	0.563311	0.179324	0.00612318	0.5922	-0.3185	0.0403934	0.202091	0.256331	0
0.225713	0.850018	0.581103	0.285732	-0.0136551	0.629058	-0.219848	0.0412992	0.278855	0.274092	0
0.22667	0.867253	0.569808	0.396116	-0.024649	0.663	-0.117998	0.0472592	0.350242	0.295682	0
0.227626	0.865176	0.527729	0.501292	-0.0234675	0.693463	-0.0188575	0.0548721	0.409118	0.320387	0
0.228582	0.846879	0.455966	0.592205	-0.00695013	0.720197	0.0709861	0.0615671	0.450524	0.347624	0
0.229539	0.816721	0.358879	0.660976	0.0269303	0.743355	0.145499	0.0656568	0.472495	0.376697	0
0.230495	0.779839	0.243895	0.701792	0.0784021	0.763626	0.200436	0.0662266	0.476366	0.406674	0
0.231452	0.741392	0.120637	0.711505	0.145734	0.782295	0.234194	0.0629974	0.466374	0.436421	0
0.232408	0.705713	-0.000411645	0.689737	0.225635	0.801205	0.248049	0.0562595	0.448679	0.464845	0
0.233365	0.675666	-0.109343	0.638571	0.314047	0.822587	0.245745	0.0468766	0.430121	0.491218	0
0.234321	0.652308	-0.19802	0.561989	0.407021	0.848768	0.232644	0.0362832	0.416992	0.515487	0
0.235277	0.634921	-0.260853	0.465297	0.501389	0.881863	0.214742	0.0263834	0.414129	0.538411	0
0.236234	0.621384	-0.295163	0.354674	0.595082	0.923534	0.197814	0.019306	0.4244	0.561534	0
0.23719	0.608726	-0.301211	0.236919	0.687082	0.974816	0.186829	0.0170403	0.448624	0.586934	0
0.238146	0.593784	-0.282005	0.119355	0.777155	1.03611	0.185641	0.0210392	0.485797	0.616866	0
0.239103	0.573866	-0.242911	0.00972439	0.865476	1.10727	0.196869	0.0319058	0.533597	0.653305	0
0.240059	0.547324	-0.191061	-0.0840318	0.952284	1.18773	0.221874	0.04927	0.589	0.697511	0
0.241016	0.513945	-0.134537	-0.154213	1.03767	1.27661	0.260736	0.0719103	0.648897	0.749639	0
0.241972	0.475113	-0.081405	-0.194008	1.12141	1.37276	0.312216	0.0980905	0.710561	0.808505	0
0.242929	0.433668	-0.0387297	-0.198295	1.20299	1.47458	0.373713	0.126004	0.771826	0.871468	0
0.243885	0.393545	-0.0117366	-0.164467	1.28148	1.5797	0.441266	0.154168	0.830924	0.934505	0
0.244841	0.359179	-0.00325792	-0.0931626	1.35557	1.68467	0.509747	0.18162	0.886018	0.992516	0
0.245798	0.334829	-0.0135174	0.0112703	1.42361	1.78479	0.573276	0.207873	0.934679	1.0399	0
0.246754	0.323837	-0.0402395	0.140772	1.48379	1.87447	0.625992	0.232659	0.973574	1.07148	0
0.247711	0.327982	-0.0790584	0.284311	1.53465	1.94814	0.663082	0.255612	0.998684	1.08376	0
0.248667	0.347045	-0.124199	0.429489	1.5758	2.00176	0.681911	0.276082	1.00617	1.07621	0
0.249624	0.378805	-0.169372	0.56485	1.6087	2.03438	0.682863	0.2932	0.993666	1.05213	0
0.25058	0.419542	-0.208726	0.682179	1.63714	2.04918	0.669516	0.306245	0.961455	1.01861	0
0.251536	0.464924	-0.237623	0.777997	1.66708	2.05329	0.648066	0.315092	0.912976	0.985405	0
0.252493	0.510989	-0.253039	0.853676	1.70594	2.05663	0.626258	0.320626	0.854387	0.963239	0
0.253449	0.554863	-0.253533	0.914289	1.76164	2.07022	0.612295	0.324866	0.793442	0.961984	0
0.254405	0.595079	-0.238935	0.966895	1.8416	2.10476	0.614137	0.330887	0.738245	0.989455	0
0.255362	0.631505	-0.209931	1.01891	1.95205	2.16972	0.639295	0.342534	0.696229	1.05084	0
0.256318	0.665087	-0.167747	1.07698	2.09764	2.27305	0.694971	0.364079	0.673618	1.14857	0
0.257275	0.697466	-0.113971	1.14633	2.28099	2.42116	0.788271	0.399811	0.675205	1.28226	0
0.258231	0.730626	-0.0505389	1.23044	2.50234	2.61876	0.92615	0.453521	0.704289	1.44847	0
0.259188	0.766492	0.020196	1.33081	2.759	2.86845	1.11494	0.527895	0.762579	1.64032	0
0.260144	0.806511	0.0953826	1.44664	3.04474	3.16979	1.35924	0.623758	0.849979	1.84691	0
0.2611	0.851208	0.171676	1.57455	3.34958	3.51811	1.66019	0.739316	0.964342	2.05325	0
0.262057	0.899818	0.245411	1.70838	3.66029	3.90353	2.01364	0.869684	1.10137	2.24116	0
0.263013	0.950161	0.312982	1.83958	3.96211	4.311	2.40876	1.00712	1.25496	2.39166	0
0.26397	0.998989	0.371316	1.95838	4.24124	4.72166	2.82821	1.14223	1.41817	2.48866	0
0.264926	1.04274	0.418242	2.05546	4.48795	5.11587	3.25018	1.26605	1.58457	2.52283	0
0.265882	1.0785	0.452526	2.12385	4.69776	5.47626	3.65203	1.37216	1.74935	2.49385	0
0.266839	1.10456	0.473542	2.15989	4.87087	5.78971	4.01321	1.45794	1.90939	2.40961	0
0.267795	1.12038	0.480766	2.16321	5.00876	6.04679	4.31716	1.52412	2.06203	2.28286	0
0.268752	1.12582	0.473524	2.13572	5.11042	6.23932	4.55061	1.57286	2.20271	2.12655	0
0.269708	1.1202	0.451271	2.08037	5.16953	6.35808	4.70213	1.60521	2.32289	1.9502	0
0.270665	1.10167	0.414416	2.0005	5.17461	6.39224	4.76168	1.61906	2.40923	1.75832	0
0.271621	1.06755	0.365355	1.89981	5.11263	6.33205	4.72226	1.60857	2.44554	1.5515	0
0.272577	1.01557	0.309058	1.78292	4.97489	6.17411	4.58339	1.56589	2.41723	1.32912	0
0.273534	0.945445	0.252604	1.65588	4.76289	5.92624	4.35455	1.48442	2.31696	1.09255	0
0.27449	0.859989	0.203652	1.52593	4.49045	5.60921	4.05584	1.36227	2.14846	0.846916	0
0.275447	0.764879	0.16852	1.40068	4.181	5.25313	3.71463	1.20408	1.92641	0.600724	0
0.276403	0.667266	0.150866	1.28697	3.8615	4.89076	3.35989	1.02012	1.67233	0.363787	0
0.277359	0.574026	0.151486	1.18995	3.55595	4.55087	3.01682	0.823732	1.40908	0.144834	0
0.278316	0.490505	0.169029	1.11289	3.28179	4.25424	2.70374	0.628308	1.15639	-0.0499837	0
0.279272	0.420029	0.201035	1.05739	3.04897	4.013	2.43177	0.445237	0.928813	-0.217449	0
0.280229	0.364118	0.244796	1.02379	2.86108	3.83189	2.20611	0.282961	0.735553	-0.356784	0
0.281185	0.323029	0.297829	1.01155	2.71718	3.71011	2.02771	0.146881	0.581532	-0.468861	0
0.282141	0.296329	0.357966	1.01951	2.61349	3.64284	1.89479	0.0397513	0.468674	-0.555437	0
0.283098	0.283411	0.423174	1.04587	2.54448	3.62239	1.8039	-0.0378926	0.396966	-0.618642	0
0.284054	0.283774	0.491213	1.08802	2.50368	3.63861	1.75038	-0.0873779	0.365095	-0.660666	0
0.285011	0.297124	0.559282	1.14231	2.48399	3.67908	1.72854	-0.111693	0.370642	-0.683668	0
0.285967	0.323211	0.623766	1.20382	2.47797	3.72958	1.73169	-0.115358	0.409861	-0.689811	0
0.286924	0.361455	0.680213	1.26629	2.47821	3.77468	1.75214	-0.10422	0.477203	-0.681337	0
0.28788	0.410424	0.723734	1.32254	2.47792	3.79955	1.78155	-0.0850063	0.564887	-0.660634	0
0.288836	0.467332	0.749737	1.36528	2.47172	3.79192	1.81151	-0.0645576	0.662839	-0.630218	0
0.289793	0.527834	0.754945	1.38839	2.45637	3.74453	1.83452	-0.0488087	0.759311	-0.592595	0
0.290749	0.586303	0.738253	1.38815	2.43131	3.65658	1.84488	-0.0418192	0.842295	-0.550053	0
0.291706	0.636589	0.701116	1.36412	2.39853	3.53366	1.83941	-0.0452118	0.901379	-0.50445	0
0.292662	0.673071	0.647289	1.31912	2.362	3.38632	1.81761	-0.0582353	0.929466	-0.457116	0
0.293618	0.691576	0.581976	1.25852	2.3267	3.22747	1.78126	-0.0783989	0.923755	-0.408842	0
0.294575	0.689934	0.510832	1.18898	2.2976	3.06989	1.73374	-0.102382	0.885729	-0.360016	0
0.295531	0.668074	0.439079	1.11727	2.27893	2.92439	1.67925	-0.126884	0.820308	-0.310779	0
0.296488	0.627776	0.370976	1.04925	2.27368	2.79879	1.62209	-0.149213	0.734579	-0.2612	0
0.297444	0.572258	0.309634	0.989397	2.2834	2.69792	1.56628	-0.167559	0.636524	-0.21144	0
0.2984	0.505776	0.257082	0.940632	2.30809	2.62394	1.51519	-0.181027	0.534	-0.161858	0
0.299357	0.433282	0.214467	0.904421	2.34627	2.57683	1.47153	-0.189529	0.434063	-0.113082	0
0.300313	0.360092	0.182244	0.881003	2.39506	2.5549	1.43722	-0.193596	0.342587	-0.0660232	0
0.30127	0.291584	0.160335	0.869674	2.45048	2.55529	1.41348	-0.194165	0.264084	-0.0217995	0
0.302226	0.232765	0.148211	0.869087	2.50777	2.57435	1.40075	-0.192334	0.201639	0.0184273	0
0.303183	0.187798	0.144922	0.877524	2.56215	2.60799	1.3988	-0.189099	0.156934	0.0537016	0
0.304139	0.159508	0.149095	0.893145	2.6095	2.65216	1.40668	-0.185089	0.130332	0.0835611	0
0.305095	0.149027	0.158961	0.914171	2.64718	2.70313	1.42283	-0.180354	0.121061	0.108285	0
0.306052	0.155677	0.172434	0.939024	2.67455	2.75789	1.4452	-0.174273	0.127486	0.129014	0
0.307008	0.17718	0.187258	0.96635	2.69318	2.81432	1.47147	-0.165635	0.147442	0.147681	0
0.307965	0.210099	0.201226	0.995047	2.70653	2.87113	1.4994	-0.152905	0.178561	0.16674	0
0.308921	0.250399	0.21243	1.02422	2.71921	2.92768	1.52712	-0.134639	0.218527	0.188764	0
0.309877	0.293968	0.219502	1.05321	2.73637	2.98397	1.55352	-0.109932	0.265216	0.215975	0
0.310834	0.336989	0.221797	1.0816	2.76266	3.04018	1.57842	-0.0788039	0.316711	0.249807	0
0.31179	0.376174	0.219489	1.10924	2.80166	3.09666	1.60272	-0.0423889	0.371239	0.290582	0
0.312747	0.408847	0.213532	1.13628	2.85526	3.15374	1.62814	-0.00288674	0.427068	0.337321	0
0.313703	0.433016	0.205501	1.16306	2.9235	3.21166	1.65689	0.0367418	0.482413	0.387739	0
0.314659	0.447424	0.19732	1.18994	3.00418	3.27039	1.69114	0.0732521	0.535413	0.438382	0
0.315616	0.451668	0.190942	1.21712	3.09326	3.32966	1.73244	0.103653	0.584187	0.484953	0
0.316572	0.446303	0.188016	1.24436	3.18495	3.38855	1.78127	0.125668	0.626961	0.5228	0
0.317529	0.432929	0.189631	1.27089	3.27247	3.44582	1.83679	0.138023	0.662276	0.547537	0
0.318485	0.414161	0.196166	1.29549	3.34897	3.49961	1.89689	0.140499	0.689245	0.5558	0
0.319442	0.393384	0.207281	1.31669	3.40866	3.54792	1.95859	0.133791	0.707732	0.545987	0
0.320398	0.374305	0.222054	1.33322	3.44787	3.58884	2.01864	0.119227	0.718453	0.518813	0
0.321354	0.360342	0.239208	1.34445	3.46576	3.62087	2.07418	0.098475	0.722905	0.477471	0
0.322311	0.353995	0.25738	1.35064	3.46461	3.64321	2.12323	0.0733184	0.723095	0.427279	0
0.323267	0.356392	0.275347	1.35302	3.44903	3.65566	2.1649	0.0455489	0.721121	0.374829	0
0.324224	0.367121	0.292161	1.35344	3.42487	3.65855	2.19924	0.0169439	0.718729	0.326866	0
0.32518	0.384382	0.307203	1.35391	3.398	3.65229	2.2268	-0.0107404	0.716918	0.289182	0
0.326136	0.405376	0.32015	1.35603	3.37311	3.63718	2.24822	-0.0358308	0.715718	0.265737	0
0.327093	0.426839	0.330947	1.36062	3.353	3.61329	2.26377	-0.0568824	0.714163	0.258204	0
0.328049	0.445574	0.339758	1.3675	3.33834	3.58053	2.27323	-0.0728837	0.710521	0.265895	0
0.329006	0.458916	0.346918	1.37557	3.32795	3.53892	2.27586	-0.0834476	0.702697	0.286039	0
0.329962	0.4651	0.352916	1.38314	3.31937	3.48916	2.27065	-0.0889134	0.688818	0.31435	0
0.330919	0.463453	0.358303	1.38839	3.30955	3.43271	2.25661	-0.0902882	0.667816	0.345737	0
0.331875	0.454418	0.363608	1.38979	3.29561	3.37221	2.23312	-0.0890263	0.639937	0.375116	0
0.332831	0.439416	0.369218	1.38648	3.27545	3.31108	2.20016	-0.0866926	0.606942	0.398126	0
0.333788	0.420524	0.375247	1.3783	3.248	3.25316	2.1585	-0.0846166	0.571953	0.411668	0
0.334744	0.400108	0.381455	1.36567	3.21332	3.20197	2.10967	-0.0836447	0.538887	0.414179	0
0.335701	0.3804	0.387229	1.34934	3.17232	3.16024	2.05581	-0.0840629	0.511666	0.405589	0
0.336657	0.363129	0.391616	1.32999	3.12637	3.12916	1.99943	-0.0856832	0.493358	0.387082	0
0.337613	0.3493	0.393474	1.30809	3.07692	3.10853	1.94312	-0.0880345	0.4855	0.360689	0
0.33857	0.339063	0.391642	1.28384	3.02524	3.09674	1.88932	-0.0905705	0.487747	0.328929	0
0.339526	0.331774	0.385189	1.25733	2.97229	3.09134	1.84006	-0.0928147	0.497963	0.294447	0
0.340483	0.326155	0.373647	1.22879	2.91882	3.08958	1.79686	-0.0944224	0.512689	0.259807	0
0.341439	0.320597	0.357168	1.19882	2.86547	3.08895	1.76068	-0.0951703	0.5279	0.227352	0
0.342395	0.313487	0.336595	1.16851	2.81316	3.08763	1.73197	-0.0949287	0.539811	0.199127	0
0.343352	0.303547	0.313379	1.13937	2.76295	3.08458	1.71076	-0.0936613	0.545571	0.176829	0
0.344308	0.290095	0.289363	1.11315	2.71629	3.07937	1.69674	-0.0914755	0.54365	0.161744	0
0.345265	0.273184	0.266484	1.09145	2.67463	3.07197	1.68931	-0.0887045	0.533839	0.154659	0
0.346221	0.253617	0.246454	1.07543	2.63924	3.06232	1.68757	-0.0859813	0.516963	0.15573	0
0.347178	0.232841	0.230514	1.06547	2.61083	3.05003	1.69034	-0.0842466	0.494397	0.164334	0
0.348134	0.212733	0.219276	1.06112	2.58929	3.03411	1.69608	-0.0846492	0.467582	0.178939	0
0.34909	0.195323	0.212689	1.06103	2.57351	3.01316	1.70296	-0.0883382	0.437647	0.197037	0
0.350047	0.182459	0.210134	1.06318	2.56141	2.98555	1.70898	-0.0961711	0.405308	0.215255	0
0.351003	0.175475	0.2106	1.06519	2.5502	2.94987	1.71226	-0.108419	0.370926	0.229665	0
0.35196	0.174913	0.212909	1.06477	2.53686	2.90532	1.71135	-0.124571	0.334813	0.236332	0
0.352916	0.180384	0.21593	1.06015	2.51871	2.85226	1.70554	-0.143317	0.297518	0.231982	0
0.353872	0.190617	0.218722	1.0504	2.49393	2.79213	1.69503	-0.162766	0.260072	0.21463	0
0.354829	0.20369	0.220589	1.0356	2.4619	2.72747	1.68084	-0.180817	0.223996	0.183975	0
0.355785	0.217382	0.221047	1.01677	2.42322	2.66139	1.66451	-0.195612	0.191137	0.141443	0
0.356742	0.229558	0.219752	0.995626	2.37943	2.59716	1.64767	-0.205902	0.163337	0.0899087	0
0.357698	0.238489	0.216437	0.974221	2.33266	2.53761	1.63159	-0.211265	0.142084	0.0331847	0
0.358654	0.243067	0.210896	0.954595	2.28519	2.48484	1.61683	-0.212118	0.128209	-0.0245702	0
0.359611	0.242886	0.203008	0.938411	2.23905	2.43998	1.60307	-0.209542	0.12171	-0.0794137	0
0.360567	0.238214	0.192809	0.926671	2.19583	2.40312	1.58917	-0.20497	0.121717	-0.128084	0
0.361524	0.229848	0.180557	0.919492	2.1565	2.37342	1.57338	-0.199802	0.126593	-0.168329	0
0.36248	0.218904	0.166764	0.916032	2.12141	2.34934	1.55371	-0.195056	0.134164	-0.199074	0
0.363437	0.206558	0.152174	0.914542	2.09034	2.3289	1.5284	-0.19113	0.142013	-0.220431	0
0.364393	0.193817	0.137685	0.912626	2.06263	2.31006	1.49634	-0.187772	0.147822	-0.23354	0
0.365349	0.181367	0.124236	0.907645	2.03739	2.29101	1.45737	-0.18426	0.149658	-0.240278	0
0.366306	0.169536	0.112685	0.897213	2.01364	2.27042	1.41236	-0.179736	0.146202	-0.242896	0
0.367262	0.158388	0.103727	0.879671	1.99048	2.24751	1.36309	-0.173583	0.136848	-0.243633	0
0.368219	0.147898	0.0978389	0.854445	1.96721	2.22204	1.31193	-0.165702	0.121712	-0.244398	0
0.369175	0.138125	0.0952771	0.822174	1.94333	2.19418	1.26147	-0.156594	0.101544	-0.246527	0
0.370131	0.129337	0.0960789	0.784637	1.91848	2.16427	1.21404	-0.147238	0.0776039	-0.250666	0
0.371088	0.122016	0.100069	0.744484	1.89239	2.13266	1.17144	-0.138794	0.0515037	-0.25676	0
0.372044	0.116756	0.106853	0.704832	1.86472	2.09954	1.13472	-0.132249	0.02505	-0.264139	0
0.373001	0.114084	0.115808	0.668808	1.83503	2.06491	1.10413	-0.128097	8.84211e-05	-0.271676	0
0.373957	0.114275	0.1261	0.6391	1.8028	2.02859	1.07922	-0.12614	-0.0216447	-0.278018	0
0.374913	0.117208	0.136731	0.617553	1.76747	1.99037	1.05907	-0.125449	-0.0386584	-0.281826	0
0.37587	0.122332	0.14665	0.604871	1.72867	1.95018	1.04248	-0.124509	-0.0498166	-0.282011	0
0.376826	0.128761	0.1549	0.600497	1.68643	1.90828	1.02833	-0.121514	-0.05441	-0.277932	0
0.377783	0.135456	0.160778	0.602682	1.64128	1.86538	1.01569	-0.114758	-0.0521795	-0.269492	0
0.378739	0.141474	0.163963	0.608774	1.59434	1.82263	1.004	-0.103034	-0.0432908	-0.257113	0
0.379696	0.146168	0.16457	0.615676	1.54718	1.78148	0.99295	-0.0859529	-0.0282787	-0.241616	0
0.380652	0.149295	0.163121	0.620374	1.50157	1.74335	0.982416	-0.0641032	-0.00798555	-0.224032	0
0.381608	0.151006	0.160434	0.62045	1.45913	1.70938	0.972226	-0.0390311	0.0164845	-0.205403	0
0.382565	0.151713	0.157473	0.614434	1.42107	1.68005	0.962016	-0.0130473	0.0437855	-0.186634	0
0.383521	0.151908	0.155185	0.601984	1.3879	1.65506	0.951116	0.01109	0.0723389	-0.168404	0
0.384478	0.15198	0.154361	0.583861	1.35939	1.63328	0.938589	0.0305663	0.100361	-0.151166	0
0.385434	0.152086	0.155524	0.561708	1.33462	1.61296	0.923363	0.0429218	0.125942	-0.135181	0
0.38639	0.152127	0.158865	0.537718	1.3121	1.59206	0.904418	0.0464295	0.147207	-0.120597	0
0.387347	0.151797	0.164225	0.514192	1.29012	1.56864	0.881029	0.0403821	0.162541	-0.107513	0
0.388303	0.150716	0.171123	0.493134	1.267	1.54135	0.852945	0.0252282	0.170851	-0.0960276	0
0.38926	0.148568	0.178832	0.475924	1.24139	1.50968	0.820505	0.00251835	0.171797	-0.086255	0
0.390216	0.145216	0.186499	0.463171	1.21251	1.47408	0.784645	-0.0253376	0.165925	-0.0782911	0
0.391172	0.140748	0.193278	0.454734	1.18025	1.43593	0.746805	-0.0554492	0.154646	-0.0721524	0
0.392129	0.135448	0.198468	0.449926	1.14523	1.3972	0.708805	-0.0848734	0.140082	-0.0677037	0
0.393085	0.129714	0.201621	0.447779	1.1087	1.36018	0.672676	-0.110998	0.124777	-0.0645955	0
0.394042	0.123959	0.202617	0.447316	1.0724	1.32706	0.640484	-0.13181	0.111365	-0.0622424	0
0.394998	0.118514	0.201677	0.44775	1.03835	1.29968	0.614182	-0.146028	0.102232	-0.05985	0
0.395955	0.113575	0.199342	0.448589	1.00862	1.27923	0.595461	-0.153103	0.0992466	-0.0564889	0
0.396911	0.109173	0.196385	0.449645	0.985105	1.26616	0.585603	-0.153133	0.103563	-0.0512018	0
0.397867	0.105187	0.193689	0.450934	0.969284	1.26004	0.585321	-0.14672	0.11554	-0.04312	0
0.398824	0.101371	0.192089	0.452589	0.962053	1.25964	0.594621	-0.134832	0.134753	-0.0315724	0
0.39978	0.0974124	0.192204	0.454703	0.963545	1.26298	0.612676	-0.118645	0.160121	-0.0161622	0
0.400737	0.0929897	0.194279	0.457224	0.973053	1.26764	0.637774	-0.0993955	0.190122	0.00319118	0
0.401693	0.0878463	0.198099	0.459895	0.989066	1.27106	0.667382	-0.0782279	0.22309	0.0262593	0
0.402649	0.0818511	0.202989	0.462245	1.00942	1.27099	0.698363	-0.0560361	0.257528	0.0525497	0
0.403606	0.0750416	0.207942	0.463639	1.03158	1.26592	0.727363	-0.0333371	0.292366	0.0813795	0
0.404562	0.0676263	0.211834	0.4634	1.053	1.2554	0.751255	-0.0102167	0.327076	0.111954	0
0.405519	0.0599471	0.213688	0.460913	1.07147	1.24002	0.767576	0.0136065	0.361597	0.143426	0
0.406475	0.0524084	0.212889	0.455729	1.08533	1.22127	0.774805	0.0385903	0.396066	0.17492	0
0.407432	0.0453945	0.209301	0.447616	1.09356	1.20109	0.772434	0.0650845	0.430461	0.205518	0
0.408388	0.0391982	0.203261	0.436558	1.09566	1.18137	0.760834	0.0930311	0.464255	0.234224	0
0.409344	0.0339792	0.195485	0.422734	1.09152	1.16354	0.741011	0.121738	0.496221	0.259939	0
0.410301	0.0297518	0.186911	0.406484	1.08123	1.14826	0.714337	0.149808	0.524421	0.281466	0
0.411257	0.0264016	0.178552	0.388289	1.06497	1.13524	0.682324	0.175254	0.546453	0.297568	0
0.412213	0.0237208	0.171359	0.368755	1.04302	1.12339	0.646479	0.195803	0.559837	0.307111	0
0.41317	0.0214576	0.166116	0.3486	1.01581	1.11098	0.608263	0.209325	0.562516	0.309205	0
0.414126	0.0193711	0.163357	0.328621	0.984068	1.09603	0.569047	0.214278	0.553313	0.303387	0
0.415083	0.0172886	0.163307	0.309608	0.948866	1.07665	0.530113	0.210051	0.532197	0.28975	0
0.416039	0.0151564	0.165835	0.292255	0.911618	1.05146	0.492589	0.197106	0.500342	0.268968	0
0.416996	0.0130719	0.170452	0.277066	0.873963	1.01984	0.457384	0.176893	0.459921	0.24225	0
0.417952	0.0112878	0.176341	0.264258	0.837534	0.982037	0.425095	0.151572	0.413724	0.211191	0
0.418908	0.0101823	0.182448	0.253792	0.803739	0.939166	0.395947	0.12366	0.364737	0.177579	0
0.419865	0.0101979	0.187611	0.245398	0.773547	0.893024	0.369792	0.0956789	0.315779	0.143205	0
0.420821	0.0117618	0.19072	0.238708	0.747397	0.845839	0.346171	0.0698897	0.26925	0.109704	0
0.421778	0.0152038	0.190869	0.233371	0.725213	0.800018	0.324439	0.0481079	0.227008	0.0784276	0
0.422734	0.0206896	0.187494	0.229154	0.706539	0.757866	0.303916	0.0315934	0.190357	0.0503711	0
0.423691	0.0281808	0.180446	0.225988	0.690724	0.721366	0.284034	0.0209929	0.160075	0.0261354	0
0.424647	0.0374295	0.170016	0.223944	0.677139	0.692018	0.264461	0.0163257	0.136481	0.00593445	0
0.425603	0.0480018	0.156876	0.223172	0.665345	0.670726	0.245138	0.017032	0.119505	-0.0103551	0
0.42656	0.0593297	0.14198	0.223797	0.655163	0.65775	0.226287	0.022095	0.108771	-0.0231026	0
0.427516	0.0707747	0.126414	0.225836	0.646668	0.652726	0.20835	0.0302389	0.10368	-0.0327984	0
0.428472	0.0816934	0.111241	0.229148	0.640074	0.654718	0.191889	0.0401784	0.103509	-0.0399171	0
0.429429	0.0914974	0.0973689	0.233423	0.635558	0.662308	0.177473	0.0508666	0.107509	-0.0447947	0
0.430385	0.0996961	0.0854576	0.23822	0.633105	0.673708	0.165569	0.0616782	0.114988	-0.0475484	0
0.431342	0.105921	0.0758803	0.243022	0.632376	0.686882	0.156445	0.0724779	0.125374	-0.0480645	0
0.432298	0.109933	0.0687403	0.2473	0.632663	0.699679	0.150113	0.0835495	0.138224	-0.0460637	0
0.433255	0.111611	0.0639313	0.250559	0.632942	0.709984	0.146311	0.0954053	0.153185	-0.0412363	0
0.434211	0.110948	0.06122	0.252379	0.632024	0.715905	0.144541	0.108534	0.169907	-0.03342	0
0.435167	0.108034	0.0603297	0.252426	0.628761	0.71595	0.144157	0.123165	0.187946	-0.022777	0
0.436124	0.103064	0.0610092	0.250464	0.622234	0.709197	0.144475	0.139133	0.206668	-0.00992008	0
0.43708	0.0963384	0.0630692	0.246359	0.611916	0.695408	0.144889	0.155877	0.225221	0.00405924	0
0.438037	0.0882774	0.0663879	0.240083	0.597713	0.675016	0.144937	0.172571	0.242567	0.017675	0
0.438993	0.0794108	0.0708921	0.23171	0.579884	0.649029	0.144288	0.188341	0.257602	0.0292295	0
0.439949	0.0703497	0.0765284	0.221416	0.558926	0.6188	0.142671	0.202451	0.269303	0.0370455	0
0.440906	0.0617292	0.0832368	0.209469	0.535389	0.585787	0.139753	0.214429	0.276874	0.0396929	0
0.441862	0.0541303	0.0909363	0.196221	0.509763	0.551324	0.135046	0.224068	0.279837	0.0361616	0
0.442819	0.0479989	0.0995166	0.182108	0.482447	0.516497	0.127889	0.231351	0.278068	0.0259592	0
0.443775	0.0435821	0.108831	0.167643	0.453771	0.482105	0.117526	0.236338	0.271732	0.00914284	0
0.444731	0.0409045	0.118681	0.15341	0.4241	0.448705	0.103263	0.239074	0.261204	-0.0137078	0
0.445688	0.0397918	0.128796	0.14004	0.393916	0.416729	0.0846805	0.239546	0.246951	-0.0415526	0
0.446644	0.0399413	0.138811	0.128164	0.363858	0.386582	0.0617945	0.23771	0.229453	-0.0729803	0
0.447601	0.0410174	0.148267	0.118344	0.334721	0.358726	0.0351505	0.233551	0.209157	-0.106321	0
0.448557	0.0427395	0.156635	0.11099	0.30735	0.333705	0.00578592	0.227165	0.186497	-0.139779	0
0.449514	0.0449329	0.163382	0.106282	0.282503	0.312108	-0.0249229	0.218838	0.161941	-0.171577	0
0.45047	0.047515	0.168053	0.104121	0.260698	0.294497	-0.0554897	0.20909	0.136055	-0.200111	0
0.451426	0.0504232	0.170351	0.104122	0.242093	0.281289	-0.0845658	0.198679	0.109551	-0.224089	0
0.452383	0.0535055	0.170189	0.105657	0.226428	0.272671	-0.111144	0.188563	0.0832908	-0.242649	0
0.453339	0.0564195	0.167689	0.10795	0.213054	0.268497	-0.134673	0.179818	0.0582345	-0.255421	0
0.454296	0.0585868	0.163132	0.11018	0.201041	0.268253	-0.155068	0.173507	0.0353537	-0.262542	0
0.455252	0.0592374	0.15686	0.111603	0.189368	0.271074	-0.172618	0.170532	0.0155219	-0.2646	0
0.456208	0.0575466	0.149183	0.111634	0.177131	0.275797	-0.187838	0.171477	-0.000585758	-0.262523	0
0.457165	0.0528392	0.140299	0.109903	0.163756	0.281084	-0.201284	0.176484	-0.0125586	-0.257421	0
0.458121	0.0448013	0.130268	0.106265	0.149141	0.285561	-0.21339	0.185191	-0.0202735	-0.250414	0
0.459078	0.0336345	0.119041	0.100772	0.133719	0.287966	-0.22436	0.196755	-0.0238754	-0.242472	0
0.460034	0.0200966	0.106531	0.0936287	0.118403	0.287282	-0.234124	0.209964	-0.0237287	-0.234293	0
0.46099	0.00541258	0.0927008	0.0851329	0.104431	0.282845	-0.242383	0.223419	-0.0203567	-0.226247	0
0.461947	-0.00893534	0.0776379	0.0756295	0.0931408	0.274368	-0.248707	0.235748	-0.0143833	-0.218384	0
0.462903	-0.0214818	0.0615953	0.0654703	0.0857153	0.261962	-0.252679	0.245813	-0.00648076	-0.210512	0
0.46386	-0.0310518	0.0449879	0.0549882	0.0829492	0.246071	-0.25404	0.252876	0.00267882	-0.202307	0
0.464816	-0.0369647	0.028355	0.0444803	0.0850792	0.22741	-0.252793	0.256679	0.0124733	-0.193449	0
0.465773	-0.0391226	0.0122982	0.0341934	0.0917111	0.206879	-0.249251	0.257442	0.0223846	-0.183742	0
0.466729	-0.0379584	-0.00258069	0.0243114	0.101853	0.185467	-0.244004	0.255761	0.0320487	-0.173212	0
0.467685	-0.0342668	-0.0157275	0.0149378	0.114058	0.164159	-0.237824	0.25243	0.0412858	-0.162146	0
0.468642	-0.028965	-0.0266621	0.00608329	0.126636	0.14385	-0.231517	0.248221	0.0500932	-0.151083	0
0.469598	-0.022853	-0.0349863	-0.00233977	0.137908	0.125253	-0.225796	0.243657	0.0585871	-0.140753	0
0.470555	-0.0164466	-0.0403842	-0.0105054	0.146439	0.108831	-0.221188	0.238857	0.0669071	-0.131974	0
0.471511	-0.00992829	-0.0426276	-0.0186377	0.15122	0.0947505	-0.218008	0.233487	0.0751021	-0.12552	0
0.472467	-0.00322163	-0.0415995	-0.0269503	0.151755	0.0828779	-0.216397	0.226835	0.0830447	-0.121989	0
0.473424	0.00384666	-0.0373297	-0.0355687	0.148066	0.0728326	-0.216383	0.218014	0.0904055	-0.121678	0
0.47438	0.0113627	-0.0300392	-0.0444547	0.140618	0.0640884	-0.217942	0.206225	0.0967087	-0.124506	0
0.475337	0.0191881	-0.0201666	-0.0533563	0.130199	0.0561113	-0.221003	0.191019	0.101453	-0.12997	0
0.476293	0.0269155	-0.00836308	-0.061805	0.117782	0.0485003	-0.225419	0.17248	0.104268	-0.137192	0
0.47725	0.0339305	0.00455439	-0.0691705	0.104389	0.0410934	-0.230896	0.151273	0.105039	-0.145008	0
0.478206	0.0395497	0.0176881	-0.0747711	0.0909805	0.0340108	-0.236937	0.128568	0.103974	-0.152132	0
0.479162	0.0431892	0.0301632	-0.0780121	0.0783679	0.0276203	-0.242826	0.105851	0.101574	-0.157326	0
0.480119	0.0445058	0.0412266	-0.0785266	0.06716	0.0224359	-0.247673	0.0846847	0.0985263	-0.159565	0
0.481075	0.0434742	0.0503171	-0.07628	0.0577368	0.0189773	-0.250522	0.0664811	0.0955471	-0.158167	0
0.482032	0.0403874	0.0570958	-0.07162	0.0502495	0.0176274	-0.250516	0.0523279	0.0932232	-0.152862	0
0.482988	0.0357837	0.0614374	-0.0652592	0.0446384	0.0185195	-0.247059	0.0428847	0.0918932	-0.143814	0
0.483944	0.0303334	0.0633908	-0.0581921	0.0406695	0.0214802	-0.239981	0.038345	0.0915953	-0.131588	0
0.484901	0.0247067	0.06313	-0.0515589	0.0379858	0.0260376	-0.229633	0.0384487	0.0920905	-0.117095	0
0.485857	0.0194565	0.0609034	-0.0464729	0.0361689	0.0314976	-0.216912	0.04253	0.0929526	-0.101484	0
0.486814	0.0149383	0.0569976	-0.0438413	0.0348082	0.0370761	-0.203179	0.0495921	0.0936984	-0.0860187	0
0.48777	0.0112806	0.0517142	-0.0442095	0.0335668	0.0420611	-0.190079	0.0584087	0.0939287	-0.0719132	0
0.488726	0.00840945	0.0453603	-0.0476647	0.0322311	0.0459753	-0.179281	0.0676571	0.0934339	-0.0601566	0
0.489683	0.006118	0.0382413	-0.0538295	0.0307326	0.0486911	-0.172204	0.0760755	0.0922453	-0.0513584	0
0.490639	0.00415716	0.0306524	-0.0619487	0.0291313	0.0504666	-0.169786	0.0826305	0.0906092	-0.0456484	0
0.491596	0.00232181	0.0228642	-0.0710526	0.0275661	0.0518895	-0.172357	0.0866621	0.0889084	-0.0426705	0
0.492552	0.000508179	0.0151027	-0.0801545	0.0261884	0.0537395	-0.179639	0.0879761	0.0875526	-0.0416732	0
0.493509	-0.00126919	0.00753139	-0.0884295	0.025096	0.0568058	-0.190856	0.0868587	0.0868829	-0.0416792	0
0.494465	-0.00289832	0.000243421	-0.0953368	0.0242948	0.0617095	-0.204902	0.0840053	0.0871134	-0.0416874	0
0.495421	-0.00421518	-0.00673174	-0.100663	0.0236965	0.0687692	-0.220524	0.0803755	0.0883229	-0.0408576	0
0.496378	-0.00505647	-0.0134051	-0.10449	0.0231561	0.0779392	-0.236458	0.0770037	0.0904911	-0.0386413	0
0.497334	-0.00530374	-0.019792	-0.107112	0.0225393	0.088825	-0.251532	0.0747992	0.0935563	-0.0348355	0
0.498291	-0.00490882	-0.025873	-0.108915	0.0218	0.100766	-0.264711	0.0743821	0.0974758	-0.0295639	0
0.499247	-0.0038965	-0.0315621	-0.110269	0.0210448	0.112964	-0.275124	0.0759808	0.102264	-0.0231975	0
0.500203	-0.00234679	-0.0366934	-0.111441	0.0205611	0.124618	-0.282084	0.0794161	0.107998	-0.0162483	0
0.50116	-0.000362558	-0.0410332	-0.112548	0.0207949	0.135052	-0.285113	0.0841713	0.114788	-0.00926026	0
0.502116	0.00196768	-0.0443171	-0.113559	0.0222731	0.14379	-0.283987	0.0895282	0.122709	-0.002725	0
0.503073	0.00460205	-0.0463061	-0.114331	0.0254828	0.150589	-0.278792	0.0947355	0.131731	0.00296689	0
0.504029	0.00756355	-0.0468453	-0.114668	0.0307332	0.155417	-0.269953	0.0991697	0.141646	0.00753787	0
0.504985	0.0109375	-0.0459137	-0.114385	0.0380353	0.158402	-0.25824	0.102451	0.152029	0.0108107	0
0.505942	0.0148452	-0.0436455	-0.113362	0.0470358	0.159758	-0.244707	0.104493	0.162263	0.0126882	0
0.506898	0.0193964	-0.0403179	-0.111568	0.0570334	0.159737	-0.230575	0.105484	0.171606	0.0131416	0
0.507855	0.0246291	-0.0363037	-0.109062	0.0670866	0.158589	-0.217058	0.105813	0.179322	0.0122164	0
0.508811	0.0304505	-0.0319966	-0.10596	0.076195	0.156566	-0.205162	0.105958	0.184842	0.0100543	0
0.509768	0.0365966	-0.0277339	-0.102388	0.0835161	0.153942	-0.195505	0.106384	0.187906	0.00692074	0
0.510724	0.0426271	-0.0237329	-0.0984245	0.0885561	0.151049	-0.188214	0.107465	0.188651	0.00322118	0
0.51168	0.0479597	-0.0200614	-0.0940589	0.0912889	0.148302	-0.182907	0.109435	0.187629	-0.000504674	0
0.512637	0.0519424	-0.0166533	-0.0891758	0.0921666	0.146206	-0.178777	0.112387	0.185728	-0.00361729	0
0.513593	0.0539458	-0.0133579	-0.0835679	0.0920284	0.145321	-0.174759	0.116294	0.184027	-0.00543516	0
0.51455	0.0534582	-0.0100083	-0.07698	0.0919345	0.146209	-0.169717	0.121036	0.183623	-0.00530653	0
0.515506	0.0501608	-0.00648495	-0.0691692	0.0929674	0.14936	-0.162631	0.126423	0.185467	-0.00268339	0
0.516462	0.0439742	-0.00275389	-0.0599695	0.0960474	0.155106	-0.152743	0.132221	0.190228	0.00281071	0
0.517419	0.0350711	0.00113102	-0.049345	0.101787	0.163566	-0.139648	0.138159	0.198211	0.0113243	0
0.518375	0.0238554	0.00506263	-0.0374221	0.110398	0.174595	-0.123332	0.143945	0.209326	0.0227367	0
0.519332	0.0109193	0.00894011	-0.0244982	0.121665	0.187789	-0.104165	0.149281	0.223091	0.0366358	0
0.520288	-0.00301771	0.0127333	-0.0110241	0.134968	0.202507	-0.0828511	0.15388	0.238683	0.0523239	0
0.521244	-0.017176	0.0165278	0.00242778	0.149363	0.21794	-0.0603511	0.157492	0.255006	0.0688566	0
0.522201	-0.0307813	0.02053	0.0152096	0.163707	0.233192	-0.0377908	0.15992	0.2708	0.0851232	0
0.523157	-0.0431211	0.0250206	0.0266492	0.176814	0.247374	-0.0163601	0.161029	0.284768	0.0999661	0
0.524114	-0.0535861	0.0302642	0.0361053	0.187637	0.259698	0.00278482	0.160751	0.295729	0.112327	0
0.52507	-0.0616932	0.0363979	0.0430263	0.19544	0.269555	0.0186097	0.159076	0.302774	0.121397	0
0.526027	-0.0670895	0.0433326	0.0470082	0.19992	0.276568	0.0302784	0.15605	0.305416	0.126734	0
0.526983	-0.0695416	0.0507068	0.0478484	0.201274	0.280645	0.0372113	0.151765	0.303671	0.128332	0
0.527939	-0.0689176	0.0579108	0.0455842	0.20016	0.281974	0.0391287	0.146349	0.298092	0.126604	0
0.528896	-0.0651679	0.0641829	0.0405066	0.197581	0.281008	0.0360687	0.139962	0.289676	0.122302	0
0.529852	-0.0583132	0.0687526	0.0331418	0.194692	0.278413	0.0283842	0.132776	0.279718	0.116369	0
0.530809	-0.0484432	0.0709911	0.024207	0.192596	0.274997	0.016711	0.124962	0.269584	0.109783	0
0.531765	-0.0357253	0.0705316	0.0145422	0.192157	0.271582	0.00191243	0.116669	0.260491	0.10339	0
0.532721	-0.0204236	0.0673295	0.00503926	0.193869	0.268908	-0.0149955	0.108009	0.253313	0.0977937	0
0.533678	-0.00291889	0.0616576	-0.00342958	0.197795	0.267518	-0.0329308	0.0990439	0.248467	0.0932724	0
0.534634	0.0162728	0.0540389	-0.0100758	0.203591	0.267679	-0.0508368	0.0897882	0.245878	0.0897637	0
0.535591	0.0364961	0.0451413	-0.0142564	0.210584	0.269329	-0.0677729	0.0802147	0.245038	0.0868892	0
0.536547	0.0569703	0.0356563	-0.0155347	0.217913	0.272105	-0.0829982	0.0702726	0.245139	0.0840324	0
0.537503	0.0768297	0.0261858	-0.0137381	0.224683	0.275411	-0.0960382	0.0599087	0.245247	0.0804511	0
0.53846	0.0951866	0.0171602	-0.00900279	0.230132	0.278534	-0.106728	0.0490918	0.244485	0.0754218	0
0.539416	0.111209	0.00879897	-0.00178681	0.23377	0.280797	-0.115216	0.0378347	0.242195	0.0683884	0
0.540373	0.124201	0.00111961	0.0071625	0.235451	0.281689	-0.121923	0.0262109	0.23802	0.0590889	0
0.541329	0.133663	-0.00601371	0.0168922	0.235389	0.280963	-0.127457	0.0143618	0.231928	0.0476361	0
0.542285	0.139329	-0.0128156	0.0263671	0.234095	0.278655	-0.132491	0.00249458	0.224157	0.0345308	0
0.543242	0.141181	-0.0194966	0.0346074	0.232271	0.275053	-0.137628	-0.00913042	0.215126	0.0206059	0
0.544198	0.139432	-0.0261865	0.0408124	0.230681	0.270618	-0.143288	-0.0202191	0.205328	0.00691703	0
0.545155	0.134506	-0.032875	0.0444463	0.230036	0.265884	-0.149621	-0.0304663	0.195254	-0.00540079	0
0.546111	0.127003	-0.0393755	0.0452753	0.230897	0.26136	-0.156476	-0.0395771	0.185339	-0.0152815	0
0.547068	0.117665	-0.0453205	0.0433587	0.233621	0.257479	-0.163433	-0.0472874	0.175937	-0.0218621	0
0.548024	0.107319	-0.0501889	0.0390087	0.238323	0.254555	-0.169883	-0.0533776	0.167327	-0.0245843	0
0.54898	0.096815	-0.0533737	0.0327279	0.244882	0.252783	-0.17514	-0.0576882	0.159714	-0.0232543	0
0.549937	0.0869424	-0.0542753	0.0251442	0.25295	0.252249	-0.178567	-0.06013	0.153247	-0.0180572	0
0.550893	0.0783489	-0.0524134	0.0169471	0.261997	0.252944	-0.179672	-0.0606963	0.148024	-0.00952658	0
0.55185	0.0714655	-0.0475271	0.00882955	0.271363	0.254785	-0.178176	-0.0594661	0.144106	0.00152203	0
0.552806	0.066465	-0.0396432	0.00143722	0.280347	0.257627	-0.174017	-0.0566026	0.141524	0.0140827	0
0.553762	0.0632605	-0.0290892	-0.00467553	0.288287	0.261273	-0.167325	-0.0523321	0.140292	0.0270634	0
0.554719	0.0615484	-0.0164504	-0.00908087	0.29465	0.265492	-0.158359	-0.0469103	0.140409	0.0393911	0
0.555675	0.0608855	-0.0024756	-0.0115001	0.299124	0.270029	-0.147458	-0.0405726	0.141863	0.0501089	0
0.556632	0.06078	0.0120402	-0.0118106	0.301645	0.274632	-0.134996	-0.0334895	0.144616	0.0584571	0
0.557588	0.0607797	0.0263695	-0.0100367	0.302413	0.279061	-0.121377	-0.0257303	0.148594	0.0639347	0
0.558545	0.0605321	0.0399363	-0.00632753	0.301855	0.283124	-0.107038	-0.0172635	0.153656	0.0663339	0
0.559501	0.0598132	0.0523511	-0.000929561	0.300561	0.286687	-0.0924684	-0.00798926	0.159584	0.0657453	0
0.560457	0.0585261	0.0634013	0.00584	0.299171	0.289692	-0.0782024	0.00219409	0.166069	0.0625303	0
0.561414	0.0566787	0.0730008	0.0136132	0.298297	0.292158	-0.0647982	0.0133075	0.172724	0.0572639	0
0.56237	0.0543576	0.0811255	0.0219836	0.298434	0.294192	-0.0527811	0.0252162	0.179111	0.0506508	0
0.563327	0.0517103	0.0877537	0.0305147	0.299874	0.295971	-0.0425721	0.0375845	0.184783	0.0434295	0
0.564283	0.0489355	0.0928284	0.0387487	0.302684	0.297729	-0.0344179	0.0498787	0.189338	0.0362766	0
0.565239	0.0462816	0.0962558	0.0462242	0.306703	0.299729	-0.0283447	0.0614192	0.192464	0.0297287	0
0.566196	0.0440384	0.0979311	0.0525021	0.311558	0.302221	-0.0241511	0.0714742	0.193983	0.0241408	0
0.567152	0.0425139	0.0977895	0.0572053	0.31675	0.305416	-0.0214509	0.0793679	0.193866	0.0196837	0
0.568109	0.0419929	0.0958587	0.0600608	0.321726	0.309439	-0.0197538	0.0845787	0.192228	0.0163861	0
0.569065	0.0426787	0.0922974	0.0609411	0.325979	0.314329	-0.0185699	0.0868032	0.189308	0.0142023	0
0.570022	0.0446392	0.0874042	0.0598908	0.329145	0.320021	-0.0175121	0.0859703	0.185418	0.0130839	0
0.570978	0.0477695	0.0815924	0.0571297	0.331053	0.326355	-0.0163738	0.0822137	0.180895	0.0130262	0
0.571934	0.0517916	0.0753332	0.0530263	0.331747	0.333092	-0.0151672	0.0758176	0.176034	0.0140713	0
0.572891	0.0562908	0.0690821	0.0480421	0.331447	0.339918	-0.0141164	0.0671613	0.171044	0.0162609	0
0.573847	0.0607853	0.0632053	0.0426584	0.330487	0.346463	-0.0136087	0.0566774	0.166006	0.0195538	0
0.574803	0.0648076	0.0579261	0.0372947	0.329218	0.352308	-0.0141143	0.0448311	0.160867	0.0237387	0
0.57576	0.0679803	0.0533074	0.0322418	0.327939	0.357016	-0.0160888	0.0321155	0.155466	0.02838	0
0.576716	0.0700621	0.0492745	0.0276232	0.326832	0.360168	-0.0198745	0.0190415	0.149587	0.0328276	0
0.577673	0.0709582	0.0456737	0.0233939	0.325942	0.361416	-0.0256182	0.00611613	0.143046	0.0363039	0
0.578629	0.0706939	0.0423521	0.0193793	0.325203	0.36055	-0.0332213	-0.00619997	0.135776	0.0380553	0
0.579586	0.0693618	0.0392329	0.0153427	0.324482	0.357542	-0.0423324	-0.0175444	0.127891	0.0375289	0
0.580542	0.067065	0.0363655	0.0110643	0.323629	0.352576	-0.0523882	-0.0276955	0.11972	0.0345205	0
0.581498	0.06387	0.0339284	0.00641229	0.322553	0.346029	-0.0626887	-0.0365895	0.111779	0.0292471	0
0.582455	0.0597866	0.0321887	0.00138787	0.321229	0.338416	-0.0725008	-0.0442995	0.104699	0.0223197	0
0.583411	0.0547782	0.0314221	-0.00386245	0.319716	0.3303	-0.0811618	-0.0509863	0.0991237	0.0146199	0
0.584368	0.0487984	0.0318234	-0.00906795	0.318145	0.322208	-0.0881713	-0.0568355	0.0956058	0.00711963	0
0.585324	0.0418429	0.0334271	-0.0138791	0.316663	0.314553	-0.0932553	-0.0619971	0.0945153	0.000691047	0
0.58628	0.0340032	0.0360626	-0.0179251	0.315424	0.307595	-0.0963932	-0.0665466	0.0959913	-0.00404332	0
0.587237	0.0255056	0.0393563	-0.0208709	0.314516	0.301442	-0.0978058	-0.0704729	0.0999379	-0.00678779	0
0.588193	0.0167236	0.04278	-0.0224626	0.313974	0.296087	-0.0979	-0.0736868	0.106061	-0.00756745	0
0.58915	0.00815342	0.0457358	-0.0225553	0.313755	0.291479	-0.0971768	-0.0760503	0.113937	-0.00665103	0
0.590106	0.000354895	0.0476576	-0.0211197	0.313771	0.287568	-0.09612	-0.0774134	0.123087	-0.00443253	0
0.591063	-0.00613468	0.0481066	-0.0182306	0.313926	0.284379	-0.0950884	-0.0776574	0.133045	-0.00131123	0
0.592019	-0.010893	0.0468368	-0.014045	0.314163	0.281997	-0.0942397	-0.0767361	0.143391	0.00239486	0
0.592975	-0.0136883	0.0438229	-0.00877892	0.314492	0.280566	-0.0935113	-0.0747111	0.153744	0.00648063	0
0.593932	-0.014516	0.0392416	-0.00269097	0.315003	0.280234	-0.0926653	-0.0717724	0.163729	0.0108303	0
0.594888	-0.0135857	0.0334232	0.00392234	0.31585	0.281087	-0.0913871	-0.0682387	0.172933	0.0153573	0
0.595845	-0.0112621	0.0267853	0.0107239	0.317189	0.283103	-0.0894105	-0.0645292	0.180868	0.019936	0
0.596801	-0.00797484	0.019769	0.0173334	0.319126	0.286118	-0.08663	-0.0611124	0.186989	0.0243533	0
0.597757	-0.00412674	0.0127842	0.0233361	0.321634	0.289829	-0.0831726	-0.0584405	0.190745	0.0282955	0
0.598714	-2.44737e-05	0.0061755	0.0283089	0.324518	0.293824	-0.0794068	-0.0568847	0.191688	0.0313716	0
0.59967	0.00414537	0.000205263	0.0318679	0.327418	0.297639	-0.0758887	-0.0566887	0.189591	0.0331632	0
0.600627	0.00829132	-0.00494924	0.0337247	0.329842	0.300832	-0.0732611	-0.0579503	0.184552	0.0332821	0
0.601583	0.0123549	-0.00918958	0.033745	0.331274	0.303029	-0.0721337	-0.0606324	0.177047	0.0314216	0
0.602539	0.0162391	-0.0124849	0.0319876	0.331255	0.303982	-0.0729734	-0.0645908	0.167899	0.0273908	0
0.603496	0.0197598	-0.0148589	0.0287145	0.329513	0.303566	-0.0760261	-0.0696071	0.158169	0.0211372	0
0.604452	0.0226426	-0.0163762	0.024368	0.326003	0.301782	-0.0812861	-0.0754084	0.148988	0.0127573	0
0.605409	0.0245719	-0.017128	0.0195141	0.320932	0.298711	-0.0885103	-0.0816803	0.141371	0.00250646	0
0.606365	0.0252759	-0.0172193	0.014765	0.314708	0.294492	-0.0972674	-0.0880721	0.136051	-0.00919726	0
0.607321	0.0246168	-0.0167576	0.0106909	0.307866	0.289276	-0.107008	-0.0942124	0.13338	-0.0217782	0
0.608278	0.0226539	-0.0158458	0.00773579	0.300953	0.283216	-0.117141	-0.0997376	0.133303	-0.0345282	0
0.609234	0.019654	-0.0145803	0.00615	0.29445	0.276466	-0.127096	-0.104334	0.135412	-0.0466587	0
0.610191	0.0160454	-0.0130553	0.00595276	0.288697	0.269189	-0.136373	-0.107784	0.139051	-0.0573774	0
0.611147	0.0123266	-0.0113696	0.00693079	0.283868	0.261569	-0.14456	-0.110006	0.143456	-0.0659818	0
0.612104	0.00895642	-0.00963326	0.008676	0.279995	0.253825	-0.151335	-0.111062	0.147893	-0.0719492	0
0.61306	0.00625758	-0.00796913	0.0106569	0.277011	0.246207	-0.156448	-0.111149	0.151758	-0.0750032	0
0.614016	0.00435484	-0.00650495	0.0123114	0.274805	0.238985	-0.159697	-0.110553	0.154643	-0.0751439	0
0.614973	0.00316203	-0.00535589	0.0131438	0.273284	0.232437	-0.160918	-0.109591	0.156352	-0.0726332	0
0.615929	0.00241486	-0.00460037	0.0128084	0.272403	0.226824	-0.159989	-0.108543	0.156876	-0.0679374	0
0.616886	0.00173805	-0.00425476	0.0111643	0.272182	0.222373	-0.156844	-0.107598	0.156337	-0.0616476	0
0.617842	0.000728721	-0.00425626	0.00829145	0.272676	0.219262	-0.151514	-0.106819	0.154932	-0.0543947	0
0.618798	-0.000961847	-0.00445997	0.00446739	0.273958	0.217596	-0.144157	-0.106147	0.152865	-0.0467818	0
0.619755	-0.00356334	-0.00465487	0.000109474	0.276034	0.217389	-0.135089	-0.105442	0.150303	-0.0393492	0
0.620711	-0.0071485	-0.00459613	-0.00430374	0.278821	0.218539	-0.12479	-0.104556	0.147348	-0.0325771	0
0.621668	-0.0116262	-0.00404768	-0.00831297	0.282087	0.220807	-0.113891	-0.103424	0.144039	-0.0269129	0
0.622624	-0.0167642	-0.00282442	-0.0115477	0.285437	0.223804	-0.103125	-0.102146	0.140363	-0.0228022	0
0.623581	-0.0222354	-0.000824705	-0.0137681	0.288353	0.22701	-0.0932663	-0.101039	0.136294	-0.0206957	0
0.624537	-0.0276782	0.00195347	-0.014877	0.290224	0.229818	-0.0850418	-0.100628	0.131821	-0.0210122	0
0.625493	-0.0327587	0.00541347	-0.0149036	0.290455	0.231611	-0.0790526	-0.101576	0.126968	-0.0240567	0
0.62645	-0.0372276	0.00937455	-0.0139681	0.288547	0.231865	-0.0757008	-0.10456	0.121796	-0.0299145	0
0.627406	-0.0409547	0.0135937	-0.0122409	0.284189	0.230243	-0.0751471	-0.110117	0.116369	-0.0383597	0
0.628363	-0.0439447	0.0177887	-0.00990542	0.277313	0.226667	-0.0773042	-0.118503	0.110718	-0.0488197	0
0.629319	-0.0463216	0.0216605	-0.00713458	0.268108	0.221343	-0.081865	-0.129599	0.104785	-0.0604213	0
0.630275	-0.0482932	0.0249145	-0.00407979	0.256976	0.214727	-0.0883647	-0.14289	0.0984063	-0.0721153	0
0.631232	-0.0500971	0.0272834	-0.000870861	0.244483	0.207451	-0.0962537	-0.157528	0.0913208	-0.0828526	0
0.632188	-0.0519403	0.0285534	0.00237901	0.231271	0.200211	-0.104972	-0.172446	0.0832258	-0.0917613	0
0.633145	-0.0539432	0.0285874	0.00556745	0.217981	0.193652	-0.114011	-0.18652	0.0738653	-0.0982813	0
0.634101	-0.0561029	0.0273463	0.00859766	0.205191	0.188278	-0.122961	-0.198719	0.0631237	-0.102229	0
0.635057	-0.0582792	0.0248956	0.0113734	0.193383	0.184369	-0.131532	-0.208241	0.0510995	-0.103788	0
0.636014	-0.0602142	0.0213967	0.0137929	0.182914	0.181957	-0.139567	-0.214591	0.0381361	-0.103437	0
0.63697	-0.0615758	0.0170861	0.0157407	0.174018	0.180816	-0.147041	-0.217622	0.0247976	-0.101849	0
0.637927	-0.0620268	0.0122451	0.0170823	0.166805	0.180507	-0.154031	-0.217525	0.0117973	-0.0997776	0
0.638883	-0.0612945	0.00717337	0.0176633	0.161263	0.180449	-0.160689	-0.214772	-0.000105526	-0.0979413	0
0.63984	-0.0592337	0.00217036	0.0173192	0.157262	0.180011	-0.167188	-0.210035	-0.0102144	-0.0969337	0
0.640796	-0.0558608	-0.00246991	0.0158978	0.154564	0.17863	-0.173656	-0.204069	-0.0179874	-0.0971416	0
0.641752	-0.0513539	-0.00645618	0.0132917	0.152839	0.175912	-0.180131	-0.197593	-0.0230935	-0.098695	0
0.642709	-0.0460166	-0.00949845	0.00947305	0.151695	0.171703	-0.186523	-0.191181	-0.0254261	-0.101451	0
0.643665	-0.0402153	-0.0113188	0.0045215	0.150721	0.16611	-0.192626	-0.185178	-0.0250766	-0.105023	0
0.644622	-0.0343105	-0.0116819	-0.00136347	0.149552	0.159459	-0.198174	-0.179686	-0.0222802	-0.108861	0
0.645578	-0.0286026	-0.0104448	-0.00787097	0.147919	0.152212	-0.202919	-0.174598	-0.0173534	-0.112356	0
0.646534	-0.0233032	-0.00761442	-0.0146053	0.145705	0.144864	-0.206723	-0.169689	-0.0106397	-0.114963	0
0.647491	-0.0185372	-0.00339687	-0.0211262	0.142964	0.137857	-0.209617	-0.164729	-0.00247735	-0.116301	0
0.648447	-0.0143652	0.00178151	-0.0269963	0.139924	0.131541	-0.211815	-0.159584	0.00680918	-0.1162	0
0.649404	-0.0108143	0.00729521	-0.0318316	0.136956	0.126168	-0.213667	-0.154289	0.0168977	-0.11471	0
0.65036	-0.00790171	0.0123882	-0.0353542	0.134517	0.121931	-0.215569	-0.14906	0.0274476	-0.112045	0
0.651316	-0.00564526	0.0162827	-0.0374395	0.133081	0.118997	-0.217856	-0.144263	0.0380837	-0.108497	0
0.652273	-0.00405937	0.0183088	-0.0381582	0.133061	0.11753	-0.220713	-0.140336	0.0483934	-0.104349	0
0.653229	-0.00314182	0.0180273	-0.0377958	0.134739	0.117666	-0.224141	-0.137702	0.0579458	-0.0997937	0
0.654186	-0.00285916	0.0153177	-0.0368426	0.138197	0.119467	-0.227981	-0.136695	0.0663284	-0.0949063	0
0.655142	-0.00313703	0.0104112	-0.0359408	0.143283	0.122852	-0.231999	-0.1375	0.0731945	-0.0896558	0
0.656099	-0.00385916	0.0038595	-0.0357929	0.149589	0.127539	-0.236003	-0.140142	0.0783026	-0.0839621	0
0.657055	-0.00487487	-0.00355353	-0.0370355	0.156471	0.133037	-0.239948	-0.144501	0.0815418	-0.0777761	0
0.658011	-0.00601305	-0.0109412	-0.0401074	0.163094	0.138682	-0.244002	-0.150353	0.0829261	-0.0711587	0
0.658968	-0.00709974	-0.0174612	-0.0451376	0.168523	0.143729	-0.24855	-0.157408	0.0825616	-0.0643387	0
0.659924	-0.00797645	-0.0224547	-0.0518855	0.171839	0.147473	-0.254135	-0.165357	0.0805976	-0.0577261	0
0.660881	-0.00851779	-0.0255537	-0.0597618	0.172277	0.149371	-0.26135	-0.173891	0.0771718	-0.0518813	0
0.661837	-0.00864566	-0.0267337	-0.0679303	0.169357	0.149137	-0.270703	-0.182723	0.0723718	-0.0474403	0
0.662793	-0.00833916	-0.0262997	-0.0754824	0.162977	0.146774	-0.282497	-0.191591	0.0662229	-0.04501	0
0.66375	-0.00763811	-0.0248037	-0.0816384	0.153442	0.142546	-0.296729	-0.200267	0.0587068	-0.0450613	0
0.664706	-0.00663947	-0.0229086	-0.0859266	0.141425	0.136901	-0.313068	-0.208564	0.0498066	-0.0478347	0
0.665663	-0.00548626	-0.0212287	-0.0882837	0.127847	0.130357	-0.330853	-0.216342	0.0395618	-0.0532861	0
0.666619	-0.00435008	-0.0201859	-0.0890537	0.113728	0.123391	-0.349174	-0.223507	0.0281247	-0.0610755	0
0.667575	-0.00340861	-0.0199192	-0.0888792	0.100021	0.116363	-0.366976	-0.230001	0.0157939	-0.0706068	0
0.668532	-0.00282134	-0.0202716	-0.0885284	0.0874861	0.109476	-0.383195	-0.235783	0.00302871	-0.0811029	0
0.669488	-0.00270697	-0.0208575	-0.0887068	0.0766116	0.102782	-0.396892	-0.240808	-0.00956829	-0.0917061	0
0.670445	-0.00312645	-0.0211922	-0.0899116	0.067605	0.0962221	-0.407379	-0.245013	-0.0212951	-0.101582	0
0.671401	-0.00407518	-0.0208446	-0.0923595	0.0604321	0.0896816	-0.414313	-0.248316	-0.0314192	-0.110014	0
0.672358	-0.00548571	-0.0195744	-0.0959992	0.0548895	0.0830413	-0.417747	-0.250633	-0.0392655	-0.116473	0
0.673314	-0.00723942	-0.0174157	-0.100584	0.0506892	0.0762192	-0.418121	-0.251917	-0.0443142	-0.120663	0
0.67427	-0.00918274	-0.0146869	-0.105768	0.0475371	0.0691932	-0.416205	-0.252182	-0.0462934	-0.122522	0
0.675227	-0.0111418	-0.0119267	-0.111203	0.0451916	0.0620055	-0.413005	-0.25154	-0.0452476	-0.122213	0
0.676183	-0.0129306	-0.0097715	-0.116592	0.0435008	0.054755	-0.409613	-0.250202	-0.0415653	-0.120078	0
0.67714	-0.014351	-0.00880511	-0.121712	0.0424145	0.0475805	-0.407076	-0.248472	-0.0359521	-0.116578	0
0.678096	-0.0151908	-0.00941724	-0.126408	0.0419734	0.0406379	-0.406245	-0.246713	-0.0293437	-0.112222	0
0.679052	-0.0152276	-0.0117055	-0.130564	0.0422808	0.0340792	-0.407647	-0.245303	-0.0227721	-0.1075	0
0.680009	-0.0142504	-0.0154468	-0.134085	0.0434645	0.0280337	-0.411426	-0.24459	-0.0172072	-0.102806	0
0.680965	-0.0121037	-0.0201489	-0.136882	0.0456395	0.0225939	-0.4173	-0.244848	-0.0134099	-0.0983982	0
0.681922	-0.00874982	-0.0251727	-0.138879	0.0488837	0.0178122	-0.424613	-0.246243	-0.0118289	-0.0943689	0
0.682878	-0.00433311	-0.029895	-0.14003	0.0532332	0.0137025	-0.432439	-0.248806	-0.0125677	-0.0906618	0
0.683834	0.000778055	-0.03387	-0.140339	0.0586932	0.0102497	-0.439739	-0.252436	-0.0154252	-0.0871134	0
0.684791	0.00599342	-0.0369418	-0.139881	0.0652611	0.00741913	-0.445518	-0.256912	-0.0199923	-0.0835216	0
0.685747	0.0105584	-0.0392782	-0.138803	0.0729355	0.00516184	-0.448997	-0.26194	-0.0257704	-0.0797166	0
0.686704	0.0136612	-0.0413118	-0.137323	0.0817005	0.00341332	-0.449716	-0.267203	-0.0322713	-0.0756208	0
0.68766	0.0145676	-0.0436068	-0.135708	0.0914779	0.00208503	-0.4476	-0.272434	-0.0390716	-0.0712818	0
0.688617	0.0127536	-0.0466826	-0.134236	0.102051	0.00105338	-0.442932	-0.277458	-0.0458147	-0.0668742	0
0.689573	0.00800603	-0.0508476	-0.133164	0.112993	0.000152368	-0.436303	-0.282234	-0.0521739	-0.0626768	0
0.690529	0.000469679	-0.0560826	-0.132689	0.123616	-0.000824371	-0.428516	-0.286839	-0.0578092	-0.0590397	0
0.691486	-0.00936689	-0.0620068	-0.132921	0.132993	-0.0021079	-0.420468	-0.291437	-0.0623453	-0.0563476	0
0.692442	-0.0207421	-0.0679358	-0.133864	0.140042	-0.00392655	-0.413042	-0.296218	-0.0653968	-0.0549889	0
0.693399	-0.0327324	-0.0730176	-0.135419	0.14369	-0.00647005	-0.407026	-0.301353	-0.0666342	-0.0553305	0
0.694355	-0.0443824	-0.0764111	-0.137397	0.143074	-0.00985255	-0.403037	-0.306921	-0.0658729	-0.0576874	0
0.695311	-0.0548329	-0.0774632	-0.139545	0.137742	-0.0140814	-0.401463	-0.312924	-0.0631511	-0.0622832	0
0.696268	-0.0634271	-0.0758466	-0.141588	0.1278	-0.0190378	-0.402458	-0.319261	-0.0587618	-0.0691979	0
0.697224	-0.0697839	-0.0716261	-0.143258	0.113978	-0.0244735	-0.405924	-0.325755	-0.0532216	-0.0783118	0
0.698181	-0.0738289	-0.0652424	-0.144338	0.0975687	-0.0300255	-0.411537	-0.332179	-0.0471739	-0.0892674	0
0.699137	-0.0757795	-0.0574208	-0.144684	0.0802668	-0.0352513	-0.418789	-0.338258	-0.0412597	-0.101464	0
0.700094	-0.0760908	-0.0490224	-0.144242	0.0639095	-0.0396805	-0.427053	-0.343676	-0.0359863	-0.114106	0
0.70105	-0.0753666	-0.04087	-0.143047	0.0501829	-0.0428805	-0.435645	-0.348074	-0.0316432	-0.126302	0
0.702006	-0.0742587	-0.0335839	-0.141203	0.0403495	-0.0445245	-0.443882	-0.351063	-0.028285	-0.137199	0
0.702963	-0.0733705	-0.0274629	-0.138853	0.0350489	-0.0444516	-0.451155	-0.352245	-0.0257919	-0.146124	0
0.703919	-0.0731879	-0.022435	-0.136149	0.0342166	-0.0427061	-0.456953	-0.351245	-0.0239774	-0.152683	0
0.704876	-0.0740418	-0.0180903	-0.133224	0.0371287	-0.0395458	-0.460887	-0.347774	-0.0227073	-0.156812	0
0.705832	-0.0761118	-0.0137894	-0.130181	0.0425595	-0.0354145	-0.462708	-0.341684	-0.0219833	-0.158749	0
0.706788	-0.0794503	-0.00882537	-0.127098	0.0490118	-0.0308811	-0.462318	-0.333024	-0.0219608	-0.158929	0
0.707745	-0.0840174	-0.00260221	-0.124054	0.054975	-0.0265561	-0.459782	-0.322066	-0.0228891	-0.157845	0
0.708701	-0.0897071	0.00521061	-0.121161	0.0591571	-0.0229977	-0.455342	-0.309326	-0.0249932	-0.155892	0
0.709658	-0.0963553	0.0145839	-0.118588	0.0606566	-0.0206292	-0.449429	-0.295526	-0.0283329	-0.153244	0
0.710614	-0.103729	0.0251166	-0.116577	0.0590529	-0.0196808	-0.442637	-0.281542	-0.0326863	-0.149797	0
0.71157	-0.111508	0.0361055	-0.115428	0.0544079	-0.0201674	-0.435687	-0.268324	-0.0374989	-0.145188	0
0.712527	-0.119274	0.0466745	-0.115468	0.0471995	-0.0219033	-0.429347	-0.256786	-0.0419176	-0.138898	0
0.713483	-0.12651	0.0559263	-0.116992	0.0382005	-0.0245459	-0.42435	-0.247683	-0.0449063	-0.130396	0
0.71444	-0.132636	0.0630811	-0.120211	0.0283405	-0.0276566	-0.421289	-0.241513	-0.0454171	-0.119308	0
0.715396	-0.13705	0.0675747	-0.125209	0.0185652	-0.0307634	-0.420574	-0.238432	-0.0425713	-0.105547	0
0.716353	-0.139187	0.0691079	-0.131923	0.00971911	-0.0334158	-0.422366	-0.238224	-0.0358145	-0.0893792	0
0.717309	-0.13857	0.0676547	-0.14014	0.00246082	-0.0352203	-0.426595	-0.240323	-0.0250095	-0.0714232	0
0.718265	-0.134842	0.0634453	-0.149519	-0.00278253	-0.0358629	-0.432966	-0.243881	-0.010457	-0.0525634	0
0.719222	-0.127791	0.0569345	-0.159619	-0.00582124	-0.0351142	-0.441003	-0.247898	0.00715776	-0.033815	0
0.720178	-0.117356	0.0487642	-0.169925	-0.00667724	-0.0328305	-0.450092	-0.25137	0.0268726	-0.0161624	0
0.721135	-0.10363	0.0397145	-0.179879	-0.0055395	-0.0289497	-0.459532	-0.253444	0.0475861	-0.0004131	0
0.722091	-0.0868645	0.0306374	-0.188901	-0.00271845	-0.0234971	-0.468587	-0.253563	0.0681971	0.0129045	0
0.723047	-0.0674758	0.0223707	-0.196422	0.0013848	-0.0165929	-0.476574	-0.251548	0.0877132	0.0235731	0
0.724004	-0.046055	0.0156367	-0.201931	0.00628713	-0.008467	-0.482926	-0.247631	0.105315	0.0316479	0
0.72496	-0.0233682	0.0109419	-0.205024	0.0114156	0.000532229	-0.487266	-0.242404	0.120367	0.0373645	0
0.725917	-0.000345063	0.00850303	-0.205474	0.016104	0.00994434	-0.489455	-0.236695	0.132394	0.0410305	0
0.726873	0.0219616	0.00821879	-0.203265	0.0196198	0.0192264	-0.489597	-0.23141	0.141049	0.0429363	0
0.727829	0.0424439	0.00970374	-0.198618	0.0212419	0.0278084	-0.487989	-0.227352	0.146093	0.0433158	0
0.728786	0.0600368	0.0123797	-0.191958	0.0203889	0.0351634	-0.485018	-0.225074	0.147416	0.0423584	0
0.729742	0.0738347	0.0156062	-0.183841	0.016769	0.0408779	-0.481039	-0.224795	0.145093	0.040255	0
0.730699	0.0832066	0.0188172	-0.174856	0.0105046	0.0446955	-0.476258	-0.226396	0.139438	0.037245	0
0.731655	0.0878903	0.0216243	-0.165528	0.0021768	0.0465226	-0.470653	-0.229496	0.131037	0.0336276	0
0.732611	0.0880392	0.0238593	-0.156256	-0.00724111	0.0463939	-0.463997	-0.233588	0.12073	0.0297313	0
0.733568	0.0842145	0.0255437	-0.147298	-0.016559	0.0444116	-0.455929	-0.238186	0.109517	0.0258436	0
0.734524	0.0773197	0.0267979	-0.138812	-0.0246129	0.0406879	-0.446134	-0.24294	0.0984303	0.0221357	0
0.735481	0.0684929	0.0277221	-0.130921	-0.0305121	0.0353166	-0.434505	-0.247689	0.0883776	0.0186137	0
0.736437	0.0589703	0.0282913	-0.123771	-0.033825	0.0283863	-0.421326	-0.252423	0.0800189	0.0151188	0
0.737393	0.0499442	0.0283005	-0.11756	-0.0346539	0.0200355	-0.407324	-0.257184	0.0736861	0.0113819	0
0.73835	0.0424282	0.0273845	-0.112517	-0.0335782	0.0105194	-0.39365	-0.261925	0.0693697	0.00711268	0
0.739306	0.0371453	0.0251118	-0.108829	-0.0314813	0.000258947	-0.381718	-0.266389	0.0667705	0.00209378	0
0.740263	0.0344539	0.021127	-0.106564	-0.0293037	-0.0101641	-0.372966	-0.270063	0.0653905	-0.00375774	0
0.741219	0.0343239	0.0152966	-0.105596	-0.0277945	-0.0200807	-0.368566	-0.272242	0.0646442	-0.0103831	0
0.742176	0.0363634	0.00780818	-0.105595	-0.0273266	-0.0288616	-0.369221	-0.272192	0.0639568	-0.0176314	0
0.743132	0.0398963	-0.000813961	-0.106067	-0.0278276	-0.0360624	-0.375045	-0.269395	0.0628313	-0.0253438	0
0.744088	0.0440732	-0.00978366	-0.106453	-0.0288311	-0.0415368	-0.385584	-0.263779	0.0608755	-0.0334334	0
0.745045	0.0479947	-0.0181979	-0.106243	-0.0296197	-0.0454753	-0.399955	-0.255847	0.0578013	-0.0419266	0
0.746001	0.0508289	-0.0252122	-0.105062	-0.0294111	-0.0483542	-0.417042	-0.246698	0.0534129	-0.0509434	0
0.746958	0.05191	-0.0302032	-0.102722	-0.0275284	-0.0508013	-0.435679	-0.237857	0.0476055	-0.06062	0
0.747914	0.050805	-0.0328845	-0.0992092	-0.0235222	-0.0534126	-0.454795	-0.231012	0.0403795	-0.0710016	0
0.748871	0.0473476	-0.0333611	-0.0946368	-0.017222	-0.0565645	-0.473484	-0.227671	0.0318761	-0.0819418	0
0.749827	0.0416358	-0.0321142	-0.0891779	-0.00872266	-0.0602687	-0.491024	-0.228858	0.0224203	-0.0930489	0
0.750783	0.0339997	-0.0299353	-0.0830163	0.00168002	-0.0641032	-0.506834	-0.234892	0.0125549	-0.103703	0
0.75174	0.0249524	-0.0278168	-0.0763239	0.0135787	-0.0672389	-0.520463	-0.2453	0.00304729	-0.11314	0
0.752696	0.0151312	-0.0268253	-0.0692689	0.0265463	-0.0685582	-0.531571	-0.258864	-0.00514211	-0.120586	0
0.753652	0.00524437	-0.027965	-0.0620397	0.0402113	-0.0668371	-0.539937	-0.273761	-0.0109367	-0.125395	0
0.754609	-0.00397458	-0.0320426	-0.0548653	0.0543042	-0.0609687	-0.545489	-0.287776	-0.0132632	-0.12716	0
0.755565	-0.0118044	-0.0395421	-0.0480124	0.0686729	-0.0501797	-0.548337	-0.298529	-0.0112016	-0.125762	0
0.756522	-0.0175727	-0.05052	-0.0417605	0.0832737	-0.0342121	-0.548776	-0.303729	-0.00414434	-0.121366	0
0.757478	-0.0206942	-0.0645392	-0.0363547	0.0981376	-0.0134297	-0.547263	-0.301408	0.00806466	-0.114344	0
0.758435	-0.0207133	-0.0806603	-0.0319526	0.113327	0.0111783	-0.544371	-0.290171	0.0250478	-0.105177	0
0.759391	-0.0173437	-0.0975113	-0.0285797	0.128888	0.0381139	-0.540711	-0.269397	0.0459005	-0.094335	0
0.760347	-0.0104956	-0.113441	-0.0261023	0.144799	0.0656039	-0.536858	-0.239392	0.0693079	-0.0821732	0
0.761304	-0.000281492	-0.126741	-0.0242244	0.160936	0.0919171	-0.533266	-0.201407	0.0937642	-0.068855	0
0.76226	0.0130022	-0.135903	-0.02251	0.177044	0.115698	-0.530218	-0.157549	0.117855	-0.0543197	0
0.763217	0.0289118	-0.13985	-0.0204306	0.192727	0.136238	-0.527784	-0.110519	0.140532	-0.0382955	0
0.764173	0.0468908	-0.138097	-0.0174356	0.207478	0.15359	-0.525792	-0.0632582	0.161294	-0.0203541	0
0.765129	0.0662853	-0.130787	-0.0130419	0.220735	0.168507	-0.523845	-0.0185557	0.180231	-4.68421e-06	0
0.766086	0.0863271	-0.118624	-0.00693032	0.231978	0.182187	-0.521339	0.0212841	0.19788	0.0231854	0
0.767042	0.106096	-0.102711	0.000973645	0.240867	0.19592	-0.517521	0.0546608	0.214978	0.0494539	0
0.767999	0.124494	-0.0843613	0.0104603	0.247391	0.210709	-0.511555	0.0807547	0.232147	0.0787024	0
0.768955	0.140276	-0.0649279	0.0210645	0.252006	0.226986	-0.50265	0.0994818	0.249636	0.110371	0
0.769912	0.152183	-0.0456666	0.0321747	0.255709	0.244494	-0.490166	0.111374	0.267208	0.14336	0
0.770868	0.159193	-0.0276539	0.0432092	0.260006	0.262375	-0.473726	0.117433	0.284224	0.176028	0
0.771824	0.160843	-0.0117441	0.0538134	0.266718	0.279455	-0.453276	0.118989	0.299929	0.20632	0
0.772781	0.157527	0.00144479	0.0640097	0.277668	0.294655	-0.429089	0.117578	0.313895	0.232015	0
0.773737	0.150654	0.0115164	0.0742366	0.294295	0.307418	-0.401658	0.114831	0.326445	0.251088	0
0.774694	0.142541	0.0182583	0.0852503	0.317337	0.317979	-0.371547	0.112376	0.338924	0.262083	0
0.77565	0.136065	0.021582	0.0979279	0.346708	0.327439	-0.339229	0.111734	0.353674	0.264413	0
0.776606	0.13415	0.0214573	0.113062	0.381616	0.337592	-0.304979	0.114229	0.373724	0.258503	0
0.777563	0.139257	0.0178626	0.13123	0.4209	0.350589	-0.268826	0.120925	0.40225	0.245764	0
0.778519	0.153001	0.0107761	0.15279	0.463471	0.368566	-0.230608	0.132589	0.442026	0.228432	0
0.779476	0.175979	0.000223158	0.177992	0.508703	0.393339	-0.190076	0.149693	0.494945	0.209333	0
0.780432	0.207789	-0.0136222	0.207151	0.556692	0.426203	-0.147028	0.172432	0.561742	0.191651	0
0.781388	0.247206	-0.0302958	0.24082	0.608332	0.467834	-0.101443	0.200744	0.641918	0.178714	0
0.782345	0.292421	-0.0488953	0.279908	0.665166	0.518313	-0.0535863	0.234316	0.733803	0.173815	0
0.783301	0.341324	-0.0679661	0.325705	0.729095	0.577205	-0.00407503	0.27255	0.834755	0.180069	0
0.784258	0.391745	-0.0854668	0.379803	0.801953	0.643732	0.0461542	0.314516	0.941437	0.200281	0
0.785214	0.441658	-0.0988687	0.443916	0.885068	0.717032	0.0959971	0.358942	1.05017	0.236817	0
0.786171	0.489289	-0.105406	0.519626	0.978892	0.796476	0.144488	0.404271	1.15739	0.291466	0
0.787127	0.533105	-0.102467	0.608121	1.08286	0.882097	0.19123	0.448871	1.26011	0.365297	0
0.788083	0.571653	-0.0880224	0.709982	1.19551	0.974939	0.236829	0.491366	1.35637	0.458508	0
0.78904	0.603274	-0.0609647	0.825129	1.31489	1.07729	0.283153	0.530995	1.44543	0.570224	0
0.789996	0.625753	-0.021214	0.952874	1.43907	1.19262	0.333203	0.567761	1.52756	0.698234	0
0.790953	0.636018	0.0304289	1.09203	1.56638	1.32508	0.390508	0.602258	1.6033	0.838555	0
0.791909	0.630045	0.0925784	1.24088	1.6954	1.47873	0.458087	0.635011	1.67224	0.984766	0
0.792865	0.603116	0.16352	1.39697	1.82441	1.65641	0.537182	0.665476	1.73172	1.12723	0
0.793822	0.550524	0.24127	1.55654	1.95056	1.8585	0.626032	0.691005	1.77574	1.25246	0
0.794778	0.468826	0.323421	1.71405	2.06936	2.08174	0.719089	0.706187	1.79472	1.34334	0
0.795735	0.357397	0.406947	1.86206	2.17474	2.31874	0.807126	0.703118	1.77671	1.3808	0
0.796691	0.21983	0.488239	1.99209	2.26033	2.55858	0.878747	0.673058	1.71022	1.34763	0
0.797647	0.0642855	0.56365	2.09656	2.32178	2.78921	0.923321	0.609245	1.58831	1.23354	0
0.798604	-0.0978766	0.630479	2.17141	2.35921	3.00113	0.934508	0.509895	1.41198	1.03946	0
0.79956	-0.255041	0.687984	2.21801	2.37858	3.19089	0.912795	0.379782	1.19114	0.778447	0
0.800517	-0.3986	0.737882	2.24352	2.39112	3.36295	0.865708	0.229418	0.942153	0.472205	0
0.801473	-0.525055	0.784074	2.25943	2.41112	3.52908	0.805829	0.0722732	0.683279	0.144902	0
0.80243	-0.636316	0.831892	2.27948	2.45372	3.70621	0.747926	-0.0783876	0.430261	-0.182674	0
0.803386	-0.738718	0.88735	2.31818	2.53369	3.91471	0.706797	-0.21172	0.193801	-0.496561	0
0.804342	-0.841805	0.956871	2.39064	2.66595	4.17813	0.696579	-0.320118	-0.0209956	-0.790539	0
0.805299	-0.957803	1.0477	2.5141	2.86792	4.52537	0.731611	-0.398958	-0.213925	-1.06572	0
0.806255	-1.10239	1.16927	2.71166	3.16434	4.99663	0.828829	-0.445784	-0.388742	-1.33023	0
0.807212	-1.29776	1.33616	3.01947	3.59608	5.656	1.01241	-0.459166	-0.552732	-1.60049	0
0.808168	-1.58028	1.57464	3.50274	4.23958	6.61924	1.32358	-0.437063	-0.717682	-1.90645	0
0.809124	-2.02079	1.93923	4.29534	5.25505	8.12526	1.84532	-0.373513	-0.904268	-2.30703	0
0.810081	-2.78826	2.56424	5.72466	7.038	10.7593	2.77984	-0.249193	-1.15766	-2.94071	0
0.811037	-4.42808	3.88821	8.85489	10.8787	16.4274	4.78695	0.008358	-1.61721	-4.24776	0
0.811994	-10.2778	8.603	20.2078	24.6939	36.8179	11.9241	0.867089	-3.12392	-8.90429	0
0.81295	37.0255	-29.5705	-72.3084	-87.6061	-128.995	-45.6184	-5.79503	8.74626	29.0142	0
0.813906	6.75679	-5.16718	-13.2439	-15.8844	-23.1177	-8.76468	-1.47991	1.11862	4.83797	0
0.814863	3.74071	-2.75618	-7.43405	-8.82847	-12.7186	-5.08	-1.02472	0.353213	2.49278	0
0.815819	2.58225	-1.84906	-5.25292	-6.18758	-8.84195	-3.66382	-0.836311	0.0633268	1.64292	0
0.816776	1.9586	-1.37807	-4.11411	-4.82055	-6.84976	-2.90816	-0.727697	-0.0842811	1.22659	0
0.817732	1.56144	-1.09373	-3.41368	-3.99234	-5.65647	-2.43827	-0.654963	-0.167946	0.994158	0
0.818689	1.28155	-0.907074	-2.93708	-3.44	-4.87355	-2.12065	-0.602113	-0.216203	0.855284	0
0.819645	1.07104	-0.778489	-2.58982	-3.046	-4.32695	-1.89538	-0.561711	-0.242463	0.768613	0
0.820601	0.905997	-0.687629	-2.32453	-2.74987	-3.92689	-1.73097	-0.529676	-0.254359	0.711995	0
0.821558	0.773382	-0.622879	-2.11535	-2.51744	-3.62226	-1.60873	-0.503461	-0.256936	0.672208	0
0.822514	0.665511	-0.576992	-1.94702	-2.32808	-3.38166	-1.51633	-0.481268	-0.253883	0.640858	0
0.823471	0.577492	-0.545047	-1.80979	-2.16866	-3.18471	-1.44492	-0.461703	-0.248003	0.612576	0
0.824427	0.505918	-0.523434	-1.69675	-2.03053	-3.01747	-1.38782	-0.443621	-0.241388	0.584168	0
0.825383	0.448195	-0.509297	-1.60253	-1.90787	-2.87016	-1.33981	-0.426105	-0.235468	0.554126	0
0.82634	0.402205	-0.500242	-1.5226	-1.79663	-2.73584	-1.29688	-0.408492	-0.231049	0.522258	0
0.827296	0.366166	-0.494195	-1.45312	-1.69405	-2.60973	-1.25612	-0.390447	-0.228375	0.489334	0
0.828253	0.338545	-0.489337	-1.39089	-1.59823	-2.48881	-1.21568	-0.371976	-0.227231	0.456692	0
0.829209	0.318016	-0.484121	-1.33351	-1.50793	-2.3716	-1.17472	-0.353418	-0.227079	0.425845	0
0.830165	0.303411	-0.477318	-1.27931	-1.42241	-2.25791	-1.13324	-0.335326	-0.227201	0.398126	0
0.831122	0.293676	-0.468076	-1.22741	-1.34129	-2.14847	-1.09188	-0.318337	-0.226838	0.374408	0
0.832078	0.287826	-0.455997	-1.17748	-1.26452	-2.04458	-1.05161	-0.303011	-0.225297	0.354966	0
0.833035	0.284908	-0.441147	-1.1296	-1.19224	-1.94767	-1.01344	-0.289739	-0.222023	0.339437	0
0.833991	0.284	-0.424029	-1.08396	-1.12476	-1.85899	-0.978121	-0.278713	-0.216642	0.32695	0
0.834947	0.284208	-0.405508	-1.04072	-1.06243	-1.77933	-0.946016	-0.269987	-0.208987	0.316303	0
0.835904	0.2847	-0.386668	-0.999905	-1.00557	-1.70889	-0.917061	-0.263568	-0.199114	0.306182	0
0.83686	0.284742	-0.368658	-0.961329	-0.954392	-1.64729	-0.890842	-0.259504	-0.187303	0.295387	0
0.837817	0.283716	-0.352516	-0.924682	-0.908905	-1.59366	-0.866747	-0.257899	-0.174059	0.282992	0
0.838773	0.281174	-0.339005	-0.889597	-0.868879	-1.54674	-0.844134	-0.258866	-0.160082	0.268474	0
0.83973	0.276853	-0.328508	-0.855761	-0.833829	-1.5051	-0.822479	-0.262409	-0.146212	0.251731	0
0.840686	0.270692	-0.320982	-0.822992	-0.803071	-1.46725	-0.801471	-0.268284	-0.133344	0.233071	0
0.841642	0.262839	-0.315963	-0.791313	-0.775813	-1.43184	-0.781055	-0.275908	-0.122323	0.213101	0
0.842599	0.253615	-0.312682	-0.760942	-0.751271	-1.39771	-0.761387	-0.284355	-0.113848	0.192591	0
0.843555	0.243463	-0.310176	-0.732271	-0.728789	-1.36402	-0.742768	-0.292463	-0.108378	0.172318	0
0.844512	0.232867	-0.307474	-0.705763	-0.707916	-1.33019	-0.72555	-0.299021	-0.106092	0.15292	0
0.845468	0.222272	-0.303732	-0.681863	-0.688455	-1.29593	-0.710042	-0.303013	-0.106869	0.1348	0
0.846425	0.212005	-0.298363	-0.660879	-0.670426	-1.26119	-0.696453	-0.303829	-0.110314	0.118107	0
0.847381	0.202232	-0.291105	-0.642903	-0.653989	-1.22605	-0.684837	-0.301387	-0.115807	0.102774	0
0.848337	0.192952	-0.282034	-0.627766	-0.639347	-1.19069	-0.6751	-0.296126	-0.122555	0.0886363	0
0.849294	0.184038	-0.271532	-0.615058	-0.626632	-1.15534	-0.666982	-0.288887	-0.12967	0.0755608	0
0.85025	0.175303	-0.26019	-0.6042	-0.615826	-1.12026	-0.660105	-0.280676	-0.136231	0.063575	0
0.851207	0.166575	-0.248723	-0.594526	-0.606721	-1.08572	-0.653984	-0.272437	-0.141359	0.052935	0
0.852163	0.157756	-0.23784	-0.585413	-0.598926	-1.052	-0.648084	-0.264847	-0.144292	0.0441189	0
0.853119	0.148856	-0.228154	-0.576355	-0.591918	-1.0194	-0.641853	-0.25821	-0.144449	0.03774	0
0.854076	0.139984	-0.220101	-0.567039	-0.585108	-0.988239	-0.634789	-0.252452	-0.141494	0.0344034	0
0.855032	0.131326	-0.213897	-0.557363	-0.577926	-0.958845	-0.626487	-0.247225	-0.135373	0.0345492	0
0.855989	0.123097	-0.209523	-0.547405	-0.569884	-0.931521	-0.6167	-0.242043	-0.126317	0.0383205	0
0.856945	0.115508	-0.206743	-0.537387	-0.560629	-0.906534	-0.605374	-0.236438	-0.114809	0.0454989	0
0.857901	0.10873	-0.205143	-0.527595	-0.549958	-0.884076	-0.592661	-0.23008	-0.101509	0.0555208	0
0.858858	0.102883	-0.204187	-0.518324	-0.537839	-0.864226	-0.578916	-0.222851	-0.0871266	0.067575	0
0.859814	0.0980308	-0.203293	-0.5098	-0.524376	-0.846937	-0.564626	-0.214846	-0.072295	0.0807566	0
0.860771	0.0941824	-0.201904	-0.502142	-0.509776	-0.832013	-0.550339	-0.206328	-0.0574389	0.0942376	0
0.861727	0.0912992	-0.199557	-0.495318	-0.4943	-0.819126	-0.536555	-0.197628	-0.0426945	0.107408	0
0.862683	0.0892997	-0.195935	-0.489179	-0.478195	-0.807837	-0.523626	-0.18903	-0.0278979	0.119951	0
0.86364	0.0880676	-0.190901	-0.483458	-0.461642	-0.797626	-0.511671	-0.180649	-0.012654	0.131842	0
0.864596	0.0874647	-0.184493	-0.47785	-0.444721	-0.787942	-0.500534	-0.17236	0.00353589	0.143274	0
0.865553	0.0873503	-0.176909	-0.472042	-0.427389	-0.778237	-0.489792	-0.163769	0.021116	0.154549	0
0.866509	0.0876042	-0.168463	-0.465779	-0.409476	-0.768008	-0.478795	-0.154256	0.040335	0.165959	0
0.867466	0.0881487	-0.159539	-0.458871	-0.390713	-0.756805	-0.466734	-0.14308	0.0611579	0.177698	0
0.868422	0.0889637	-0.150537	-0.451213	-0.370768	-0.744282	-0.452755	-0.129521	0.0832489	0.189817	0
0.869378	0.0900892	-0.141829	-0.442755	-0.349289	-0.730179	-0.436053	-0.113026	0.106032	0.20222	0
0.870335	0.0916116	-0.133722	-0.433489	-0.32595	-0.714371	-0.415958	-0.0933318	0.128799	0.214698	0
0.871291	0.0936408	-0.126441	-0.423424	-0.3005	-0.696858	-0.392037	-0.0705316	0.150854	0.226979	0
0.872248	0.09628	-0.120114	-0.412574	-0.272808	-0.677771	-0.364129	-0.04506	0.171631	0.238785	0
0.873204	0.0996	-0.114794	-0.400979	-0.242892	-0.657366	-0.332376	-0.0176149	0.190788	0.249883	0
0.87416	0.10362	-0.110466	-0.388705	-0.210954	-0.635989	-0.297195	0.0109843	0.208237	0.260118	0
0.875117	0.1083	-0.107085	-0.375884	-0.177389	-0.614037	-0.259214	0.0399603	0.224124	0.269447	0
0.876073	0.113543	-0.104599	-0.362705	-0.142771	-0.591892	-0.219194	0.0687358	0.238767	0.277945	0
0.87703	0.119199	-0.102973	-0.349405	-0.107817	-0.569866	-0.177895	0.09705	0.252579	0.285821	0
0.877986	0.12507	-0.102195	-0.336245	-0.0733145	-0.548142	-0.135964	0.125012	0.265989	0.293408	0
0.878942	0.130914	-0.102278	-0.323458	-0.0400216	-0.526721	-0.0938389	0.153079	0.279397	0.301147	0
0.879899	0.136445	-0.103244	-0.311211	-0.00856592	-0.505421	-0.0516937	0.181972	0.293158	0.309547	0
0.880855	0.141341	-0.105102	-0.299566	0.0206462	-0.483868	-0.00944816	0.212537	0.307576	0.319132	0
0.881812	0.145257	-0.107828	-0.288482	0.0474792	-0.461526	0.0331674	0.245603	0.322934	0.330363	0
0.882768	0.147853	-0.111353	-0.277829	0.0720674	-0.437758	0.0765039	0.281839	0.339503	0.343553	0
0.883724	0.148826	-0.115553	-0.267421	0.0947666	-0.411874	0.120869	0.321645	0.357526	0.358803	0
0.884681	0.147956	-0.120237	-0.257062	0.116076	-0.383216	0.166416	0.365089	0.377208	0.375942	0
0.885637	0.145146	-0.125156	-0.246569	0.136553	-0.351237	0.213063	0.41185	0.398647	0.394513	0
0.886594	0.140448	-0.129987	-0.235812	0.15675	-0.315592	0.260469	0.461237	0.421784	0.413797	0
0.88755	0.134073	-0.134349	-0.224708	0.177178	-0.276232	0.308066	0.512203	0.446347	0.4329	0
0.888507	0.126376	-0.137801	-0.21322	0.198309	-0.233457	0.355155	0.563426	0.471829	0.450866	0
0.889463	0.117814	-0.139869	-0.20133	0.220605	-0.187951	0.401045	0.613455	0.497529	0.466847	0
0.890419	0.108898	-0.140082	-0.189002	0.244551	-0.140721	0.445213	0.660866	0.522626	0.480253	0
0.891376	0.10014	-0.138014	-0.176142	0.270671	-0.0929792	0.487474	0.704476	0.546337	0.490887	0
0.892332	0.0920092	-0.133337	-0.162569	0.299518	-0.0459424	0.528087	0.743542	0.568084	0.499	0
0.893289	0.0849161	-0.125853	-0.147991	0.331629	-0.000619287	0.567782	0.777889	0.587661	0.505266	0
0.894245	0.0792103	-0.115515	-0.132007	0.367476	0.0423876	0.607711	0.807966	0.605329	0.510663	0
0.895201	0.0751858	-0.102427	-0.114124	0.407413	0.0830061	0.649332	0.834808	0.621847	0.516318	0
0.896158	0.0730789	-0.0868274	-0.0937824	0.451679	0.121723	0.694226	0.859913	0.638418	0.523337	0
0.897114	0.0730521	-0.0690537	-0.0703847	0.500432	0.159516	0.743955	0.885103	0.65655	0.53265	0
0.898071	0.0751671	-0.0495155	-0.0433174	0.553834	0.197722	0.799926	0.912363	0.677892	0.544961	0
0.899027	0.0793597	-0.028655	-0.0119711	0.612139	0.237869	0.863332	0.943732	0.704071	0.560739	0
0.899983	0.0854303	-0.00690879	0.0242389	0.675776	0.281526	0.935132	0.981224	0.736545	0.580311	0
0.90094	0.0930676	0.0153378	0.0658413	0.7454	0.330184	1.01609	1.02679	0.776505	0.603961	0
0.901896	0.101907	0.0378024	0.113267	0.821866	0.385192	1.10686	1.08229	0.824808	0.632076	0
0.902853	0.111613	0.06036	0.166795	0.906176	0.44775	1.208	1.1494	0.881947	0.665258	0
0.903809	0.121973	0.0830911	0.226504	0.999379	0.518934	1.32013	1.22958	0.948061	0.704363	0
0.904766	0.132969	0.106308	0.292239	1.10244	0.599758	1.44392	1.3239	1.02293	0.7505	0
0.905722	0.144816	0.130542	0.363624	1.21617	0.691232	1.58017	1.43286	1.10606	0.804934	0
0.906678	0.157939	0.156486	0.440097	1.34117	0.794403	1.72981	1.55627	1.19665	0.868947	0
0.907635	0.172908	0.184881	0.521026	1.47785	0.910403	1.89397	1.69312	1.29378	0.943655	0
0.908591	0.190338	0.216368	0.605832	1.62651	1.04044	2.07393	1.84162	1.39643	1.02984	0
0.909548	0.210803	0.251332	0.694124	1.78754	1.18584	2.27115	1.99936	1.50363	1.12782	0
0.910504	0.234784	0.289782	0.785826	1.96162	1.34799	2.48721	2.16376	1.6146	1.23737	0
0.911461	0.262708	0.331318	0.881276	2.14991	1.52847	2.72387	2.33252	1.72893	1.35774	0
0.912417	0.295079	0.375226	0.981268	2.35431	1.72903	2.98308	2.50434	1.84668	1.4878	0
0.913373	0.332682	0.420689	1.08707	2.57755	1.95176	3.26705	2.67945	1.9685	1.62615	0
0.91433	0.376808	0.467142	1.20047	2.82337	2.19926	3.5785	2.86008	2.09573	1.77144	0
0.915286	0.429447	0.514624	1.32378	3.09655	2.47477	3.92105	3.05055	2.23051	1.92268	0
0.916243	0.493376	0.564158	1.46004	3.40313	2.78255	4.29968	3.25732	2.37587	2.07961	0
0.917199	0.572134	0.618005	1.61322	3.75063	3.12834	4.72158	3.48876	2.53604	2.24332	0
0.918155	0.669903	0.679813	1.78877	4.14884	3.52016	5.19742	3.75526	2.71689	2.41693	0
0.919112	0.791429	0.754661	1.9943	4.61097	3.96976	5.74316	4.06976	2.92674	2.60653	0
0.920068	0.942147	0.849155	2.24087	5.15603	4.49492	6.38297	4.44911	3.17763	2.82247	0
0.921025	1.12879	0.971739	2.54495	5.81282	5.12329	7.15403	4.917	3.48753	3.08108	0
0.921981	1.36085	1.13368	2.93184	6.62671	5.89887	8.1145	5.50961	3.88389	3.4075	0
0.922937	1.65363	1.35136	3.44213	7.67274	6.89418	9.35903	6.2855	4.41055	3.84103	0
0.923894	2.03446	1.65156	4.145	9.08171	8.23442	11.0498	7.34611	5.14174	4.44647	0
0.92485	2.55673	2.08364	5.16882	11.1001	10.1534	13.4886	8.88179	6.21442	5.34061	0
0.925807	3.33637	2.75229	6.78282	14.249	13.1426	17.3096	11.2939	7.91524	6.76447	0
0.926763	4.672	3.92497	9.66779	19.8511	18.444	24.1158	15.5987	10.9682	9.32295	0
0.927719	7.61411	6.54221	16.2024	32.5311	30.3976	39.5076	25.3466	17.9026	15.1256	0
0.928676	20.2329	17.8338	44.6287	87.7616	82.2861	106.432	67.7616	48.1184	40.3492	0
0.929632	-29.9639	-27.1571	-68.8924	-133.041	-124.822	-160.833	-101.656	-72.6297	-60.3095	0
0.930589	-8.45053	-7.89347	-20.3199	-38.6655	-36.1955	-46.4916	-29.1787	-20.992	-17.2131	0
0.931545	-4.84316	-4.67566	-12.1972	-22.9548	-21.3837	-27.3874	-17.0664	-12.3758	-9.99111	0
0.932502	-3.34761	-3.35274	-8.83053	-16.4974	-15.2642	-19.4883	-12.0533	-8.82079	-6.99108	0
0.933458	-2.52498	-2.63563	-6.97066	-12.9703	-11.9094	-15.1453	-9.29111	-6.87071	-5.33339	0
0.934414	-2.00199	-2.18912	-5.77632	-10.7331	-9.78392	-12.3783	-7.52571	-5.62974	-4.27321	0
0.935371	-1.63918	-1.88636	-4.93389	-9.17142	-8.31321	-10.4483	-6.29013	-4.76268	-3.53232	0
0.936327	-1.37329	-1.66811	-4.30132	-8.00576	-7.23389	-9.01918	-5.37279	-4.11639	-2.98355	0
0.937284	-1.17201	-1.5027	-3.80592	-7.09263	-6.40805	-7.91705	-4.66495	-3.61168	-2.56056	0
0.93824	-1.0173	-1.37165	-3.40734	-6.35253	-5.75618	-7.04311	-4.10497	-3.20397	-2.2251	0
0.939196	-0.898063	-1.26367	-3.08137	-5.73868	-5.22876	-6.33653	-3.65479	-2.86655	-1.95352	0
0.940153	-0.806658	-1.17179	-2.8125	-5.22211	-4.79332	-5.75711	-3.28871	-2.58264	-1.73029	0
0.941109	-0.737084	-1.0918	-2.58991	-4.78355	-4.42737	-5.27655	-2.98811	-2.34114	-1.5448	0
0.942066	-0.684158	-1.02124	-2.40535	-4.40937	-4.115	-4.87389	-2.73874	-2.13432	-1.38954	0
0.943022	-0.643195	-0.958742	-2.25209	-4.08903	-3.84461	-4.53316	-2.52953	-1.95651	-1.25904	0
0.943978	-0.609995	-0.903629	-2.12429	-3.81387	-3.60761	-4.24192	-2.35179	-1.80328	-1.14914	0
0.944935	-0.580958	-0.855526	-2.01676	-3.57647	-3.39755	-3.99053	-2.1989	-1.67101	-1.05653	0
0.945891	-0.553271	-0.814163	-1.92477	-3.37018	-3.20955	-3.77139	-2.06596	-1.55664	-0.978387	0
0.946848	-0.525024	-0.779205	-1.84408	-3.18908	-3.03979	-3.57863	-1.94946	-1.45755	-0.912208	0
0.947804	-0.495295	-0.750142	-1.77101	-3.02779	-2.88521	-3.40763	-1.8469	-1.37148	-0.855708	0
0.948761	-0.464084	-0.726245	-1.70244	-2.88155	-2.74329	-3.25461	-1.75643	-1.29657	-0.806858	0
0.949717	-0.43215	-0.706547	-1.63603	-2.74637	-2.61184	-3.11642	-1.67655	-1.23127	-0.763939	0
0.950673	-0.400745	-0.689889	-1.57018	-2.61897	-2.48896	-2.99034	-1.60584	-1.17438	-0.725626	0
0.95163	-0.371287	-0.675	-1.50417	-2.49704	-2.373	-2.87395	-1.54283	-1.1249	-0.691026	0
0.952586	-0.345068	-0.660613	-1.43803	-2.37913	-2.26261	-2.76508	-1.48598	-1.08197	-0.659645	0
0.953543	-0.322995	-0.645618	-1.37249	-2.26469	-2.15677	-2.66184	-1.4337	-1.04469	-0.6313	0
0.954499	-0.305442	-0.629176	-1.30869	-2.15387	-2.05487	-2.56279	-1.38451	-1.01205	-0.605984	0
0.955455	-0.292232	-0.61085	-1.24796	-2.04736	-1.95666	-2.46685	-1.33707	-0.982921	-0.583729	0
0.956412	-0.2827	-0.590626	-1.1915	-1.94611	-1.86223	-2.37341	-1.29039	-0.956058	-0.564484	0
0.957368	-0.275861	-0.568889	-1.14012	-1.85105	-1.77196	-2.28232	-1.24379	-0.930261	-0.548066	0
0.958325	-0.270566	-0.546311	-1.09412	-1.76291	-1.68634	-2.19378	-1.19704	-0.904516	-0.534137	0
0.959281	-0.265703	-0.523703	-1.05319	-1.68206	-1.60594	-2.10824	-1.15025	-0.878134	-0.522237	0
0.960237	-0.260317	-0.501863	-1.01656	-1.60852	-1.53125	-2.02629	-1.10386	-0.850832	-0.511829	0
0.961194	-0.253714	-0.481437	-0.983132	-1.54195	-1.46264	-1.94853	-1.05853	-0.822734	-0.502366	0
0.96215	-0.245497	-0.462853	-0.951684	-1.48176	-1.40029	-1.87545	-1.01503	-0.794295	-0.493313	0
0.963107	-0.23558	-0.446297	-0.921108	-1.42722	-1.34417	-1.80739	-0.974071	-0.76615	-0.484205	0
0.964063	-0.224163	-0.431742	-0.890529	-1.37755	-1.294	-1.74448	-0.936218	-0.738955	-0.474663	0
0.96502	-0.211686	-0.419003	-0.859429	-1.33202	-1.24926	-1.68666	-0.901787	-0.713226	-0.464429	0
0.965976	-0.198766	-0.4078	-0.827645	-1.28994	-1.20928	-1.63367	-0.870813	-0.689203	-0.453368	0
0.966932	-0.18611	-0.397808	-0.795347	-1.2507	-1.17323	-1.58506	-0.843061	-0.666805	-0.441489	0
0.967889	-0.174421	-0.388695	-0.762961	-1.21371	-1.14023	-1.5403	-0.818095	-0.64565	-0.428924	0
0.968845	-0.164297	-0.380137	-0.731068	-1.17838	-1.1094	-1.49873	-0.795363	-0.625124	-0.415921	0
0.969802	-0.156153	-0.371829	-0.700311	-1.14412	-1.07994	-1.45968	-0.774318	-0.604529	-0.402789	0
0.970758	-0.150152	-0.363513	-0.671297	-1.11031	-1.05117	-1.42247	-0.754466	-0.583229	-0.389858	0
0.971714	-0.146188	-0.354979	-0.644526	-1.07636	-1.02254	-1.38646	-0.735429	-0.560805	-0.377405	0
0.972671	-0.143908	-0.346076	-0.620321	-1.04175	-0.993663	-1.35109	-0.716929	-0.537147	-0.365637	0
0.973627	-0.14278	-0.336737	-0.598797	-1.00614	-0.964326	-1.31594	-0.698776	-0.512503	-0.354626	0
0.974584	-0.142202	-0.326966	-0.579861	-0.969395	-0.934466	-1.28071	-0.6808	-0.487437	-0.344339	0
0.97554	-0.141618	-0.316813	-0.563221	-0.931661	-0.904176	-1.24526	-0.662832	-0.462737	-0.334637	0
0.976496	-0.140632	-0.306368	-0.548455	-0.893316	-0.873689	-1.20958	-0.644676	-0.439255	-0.325316	0
0.977453	-0.139076	-0.295718	-0.535058	-0.854939	-0.843334	-1.17383	-0.626132	-0.417745	-0.316187	0
0.978409	-0.137039	-0.284947	-0.522532	-0.817203	-0.813479	-1.13825	-0.607021	-0.398742	-0.307103	0
0.979366	-0.134817	-0.274124	-0.510439	-0.780774	-0.784471	-1.10317	-0.587234	-0.382471	-0.298026	0
0.980322	-0.132835	-0.263321	-0.498445	-0.746218	-0.756555	-1.06899	-0.566787	-0.368858	-0.289037	0
0.981279	-0.131532	-0.252639	-0.486332	-0.713934	-0.729826	-1.03611	-0.545821	-0.357587	-0.280326	0
0.982235	-0.131256	-0.242225	-0.473974	-0.684121	-0.704197	-1.00494	-0.524603	-0.348205	-0.272163	0
0.983191	-0.132177	-0.232276	-0.461321	-0.656779	-0.6794	-0.975826	-0.503489	-0.340242	-0.264829	0
0.984148	-0.134246	-0.223027	-0.448329	-0.631724	-0.655034	-0.949013	-0.482866	-0.333289	-0.258535	0
0.985104	-0.137195	-0.21472	-0.434942	-0.608616	-0.630642	-0.924613	-0.463084	-0.327058	-0.253353	0
0.986061	-0.140575	-0.20756	-0.421061	-0.587003	-0.605782	-0.902568	-0.444389	-0.321358	-0.249164	0
0.987017	-0.143834	-0.201674	-0.406545	-0.56635	-0.580113	-0.882661	-0.426882	-0.316063	-0.245643	0
0.987973	-0.146392	-0.197077	-0.391226	-0.546108	-0.553463	-0.864547	-0.410511	-0.311068	-0.24231	0
0.98893	-0.147731	-0.193661	-0.374968	-0.525761	-0.525868	-0.847811	-0.395092	-0.306221	-0.238606	0
0.989886	-0.147449	-0.1912	-0.357697	-0.504874	-0.497576	-0.832045	-0.380355	-0.301337	-0.234012	0
0.990843	-0.145301	-0.189382	-0.339458	-0.483158	-0.469029	-0.8169	-0.365995	-0.296208	-0.228163	0
0.991799	-0.141215	-0.187842	-0.320439	-0.460476	-0.440808	-0.802134	-0.351739	-0.290658	-0.220924	0
0.992756	-0.135284	-0.186205	-0.300992	-0.436858	-0.413576	-0.787597	-0.337389	-0.2846	-0.212426	0
0.993712	-0.127756	-0.184133	-0.281584	-0.412476	-0.388	-0.773218	-0.322834	-0.278079	-0.203038	0
0.994668	-0.119009	-0.181348	-0.262767	-0.387608	-0.364674	-0.758968	-0.308076	-0.271284	-0.193288	0
0.995625	-0.109519	-0.177655	-0.245108	-0.362592	-0.344042	-0.744813	-0.293221	-0.264524	-0.183759	0
0.996581	-0.0998258	-0.172938	-0.229105	-0.337766	-0.326347	-0.730716	-0.278455	-0.258173	-0.174974	0
0.997537	-0.09048	-0.167154	-0.215123	-0.313437	-0.311592	-0.716626	-0.264037	-0.252596	-0.167307	0
0.998494	-0.0819887	-0.160304	-0.203342	-0.289866	-0.299547	-0.702516	-0.250254	-0.248069	-0.160935	0
0.99945	-0.0747608	-0.152413	-0.193741	-0.267253	-0.289787	-0.688408	-0.237404	-0.244728	-0.155847	0
1.00041	-0.0690658	-0.143516	-0.186106	-0.245747	-0.281742	-0.674397	-0.225751	-0.242536	-0.151883	0
1.00136	-0.0650147	-0.133661	-0.180076	-0.225476	-0.274792	-0.660663	-0.215506	-0.241293	-0.148817	0
1.00232	-0.0625679	-0.122929	-0.175203	-0.206549	-0.268345	-0.647445	-0.206804	-0.240679	-0.146422	0
1.00328	-0.0615658	-0.111462	-0.17101	-0.189065	-0.2619	-0.634995	-0.1997	-0.240312	-0.144533	0
1.00423	-0.0617729	-0.0994984	-0.167048	-0.173099	-0.255097	-0.623526	-0.194168	-0.239816	-0.143069	0
1.00519	-0.0629218	-0.0873787	-0.162931	-0.15868	-0.247718	-0.613166	-0.190101	-0.238879	-0.14203	0
1.00615	-0.064745	-0.075535	-0.158348	-0.145763	-0.239673	-0.603897	-0.187317	-0.237287	-0.141458	0
1.0071	-0.0669892	-0.0644439	-0.153068	-0.134206	-0.230951	-0.595545	-0.185562	-0.234924	-0.141389	0
1.00806	-0.0694118	-0.0545563	-0.146922	-0.123759	-0.221568	-0.587768	-0.184519	-0.231753	-0.141802	0
1.00901	-0.0717721	-0.0462171	-0.13979	-0.114087	-0.211518	-0.580097	-0.183809	-0.227768	-0.142577	0
1.00997	-0.0738237	-0.0395984	-0.131589	-0.104803	-0.200741	-0.571976	-0.183011	-0.222951	-0.143473	0
1.01093	-0.0753213	-0.0346629	-0.12227	-0.0955334	-0.189122	-0.562829	-0.181674	-0.217238	-0.144136	0
1.01188	-0.0760458	-0.0311705	-0.11183	-0.0859821	-0.176511	-0.552158	-0.179342	-0.210518	-0.144126	0
1.01284	-0.0758437	-0.0287287	-0.100328	-0.0759908	-0.162782	-0.539605	-0.175577	-0.202659	-0.142976	0
1.0138	-0.0746687	-0.0268713	-0.0879132	-0.065575	-0.147886	-0.525042	-0.169994	-0.193566	-0.140257	0
1.01475	-0.0726171	-0.0251491	-0.0748384	-0.0549266	-0.131911	-0.508587	-0.162304	-0.183236	-0.135663	0
1.01571	-0.069935	-0.0232049	-0.0614721	-0.0443792	-0.115112	-0.490613	-0.152354	-0.171819	-0.129076	0
1.01667	-0.0669989	-0.0208208	-0.0482784	-0.0343392	-0.0979005	-0.471695	-0.140182	-0.159634	-0.120616	0
1.01762	-0.0642632	-0.0179297	-0.0357784	-0.0251986	-0.0807992	-0.452524	-0.126043	-0.147158	-0.110652	0
1.01858	-0.0621858	-0.0145956	-0.0244874	-0.0172451	-0.0643534	-0.433782	-0.110413	-0.134962	-0.0997816	0
1.01953	-0.0611513	-0.0109762	-0.0148399	-0.0105914	-0.0490382	-0.41605	-0.0939639	-0.123629	-0.088755	0
1.02049	-0.0613997	-0.00728121	-0.00712216	-0.00514311	-0.0351755	-0.399713	-0.0774847	-0.113657	-0.0783797	0
1.02145	-0.0629847	-0.00373858	-0.001425	-0.000613997	-0.0228903	-0.384929	-0.0617884	-0.105382	-0.0694129	0
1.0224	-0.0657639	-0.000571189	0.00236475	0.0034135	-0.0121184	-0.371637	-0.0476026	-0.0989355	-0.0624663	0
1.02336	-0.0694242	0.00201936	0.00453184	0.00739674	-0.00266105	-0.359618	-0.0354797	-0.0942392	-0.0579482	0
1.02432	-0.0735332	0.00386947	0.00546505	0.0117335	0.00573168	-0.348563	-0.0257393	-0.0910513	-0.0560455	0
1.02527	-0.0776018	0.00487674	0.00557208	0.0166799	0.0132793	-0.338158	-0.018457	-0.0890311	-0.0567482	0
1.02623	-0.0811516	0.00502847	0.00519924	0.0223038	0.0201139	-0.328126	-0.0134918	-0.0878116	-0.0598926	0
1.02719	-0.0837684	0.00442687	0.00457582	0.0284818	0.0262643	-0.318279	-0.0105418	-0.08706	-0.0652095	0
1.02814	-0.0851424	0.00329768	0.00379611	0.0349371	0.0316792	-0.308508	-0.00920939	-0.0865134	-0.0723561	0
1.0291	-0.0850911	0.00197081	0.00283953	0.0413021	0.0362774	-0.298787	-0.00906229	-0.0859892	-0.080925	0
1.03006	-0.0835674	0.000829371	0.00162028	0.0471932	0.0400003	-0.289161	-0.00967892	-0.0853721	-0.0904339	0
1.03101	-0.0806574	0.000235263	4.94737e-05	0.0522761	0.042855	-0.279716	-0.0106756	-0.0845926	-0.100311	0
1.03197	-0.0765663	0.000448942	-0.00190749	0.0563171	0.0449289	-0.270582	-0.0117171	-0.0836045	-0.109897	0
1.03292	-0.0716	0.00156728	-0.00419371	0.0592087	0.0463776	-0.261891	-0.0125137	-0.0823676	-0.118471	0
1.03388	-0.0661334	0.00349661	-0.00664947	0.0609792	0.0473968	-0.253781	-0.0128122	-0.0808413	-0.125316	0
1.03484	-0.0605713	0.00597221	-0.00902808	0.0617847	0.0481866	-0.246344	-0.0123845	-0.0789816	-0.129809	0
1.03579	-0.0553013	0.00861929	-0.0110315	0.0618926	0.0489245	-0.239613	-0.0110213	-0.0767439	-0.131508	0
1.03675	-0.0506416	0.0110406	-0.0123558	0.0616584	0.0497534	-0.233528	-0.00853287	-0.0740845	-0.130236	0
1.03771	-0.0467958	0.0129079	-0.0127359	0.0614979	0.0507837	-0.227938	-0.00475987	-0.0709608	-0.126105	0
1.03866	-0.0438237	0.0140367	-0.0119799	0.061855	0.0521061	-0.222603	0.000407737	-0.0673311	-0.119503	0
1.03962	-0.0416382	0.0144246	-0.00998758	0.0631637	0.0538016	-0.21724	0.00700982	-0.0631566	-0.111021	0
1.04058	-0.0400316	0.0142501	-0.00675145	0.0658074	0.0559453	-0.211574	0.0150004	-0.0584076	-0.101357	0
1.04153	-0.0387305	0.0138338	-0.00234432	0.0700766	0.0585958	-0.205408	0.0242445	-0.0530747	-0.0912082	0
1.04249	-0.0374608	0.0135754	0.00310034	0.0761292	0.0617787	-0.198677	0.0345305	-0.0471824	-0.0811934	0
1.04345	-0.0360118	0.013883	0.00940695	0.0839595	0.0654668	-0.191481	0.0455968	-0.0408	-0.0718058	0
1.0444	-0.0342824	0.0151114	0.0163698	0.0933787	0.0695734	-0.184084	0.0571661	-0.0340482	-0.0634034	0
1.04536	-0.0322955	0.0175182	0.0237571	0.104017	0.0739592	-0.176861	0.0689763	-0.0270937	-0.0562276	0
1.04631	-0.0301839	0.0212432	0.0313111	0.115347	0.0784603	-0.170226	0.0808021	-0.0201321	-0.0504232	0
1.04727	-0.0281487	0.0263086	0.0387489	0.126732	0.0829263	-0.164536	0.0924597	-0.0133621	-0.0460534	0
1.04823	-0.0264055	0.0326329	0.0457763	0.137503	0.0872592	-0.160004	0.103797	-0.006958	-0.0431008	0
1.04918	-0.025135	0.0400482	0.0521087	0.147042	0.0914405	-0.156651	0.114674	-0.00104817	-0.0414603	0
1.05014	-0.0244477	0.0483161	0.0575068	0.154862	0.0955334	-0.154301	0.124942	0.00429184	-0.0409345	0
1.0511	-0.0243746	0.0571334	0.0618118	0.160677	0.0996624	-0.152643	0.134429	0.00902858	-0.0412497	0
1.05205	-0.0248793	0.0661334	0.0649692	0.164421	0.103972	-0.151319	0.14294	0.0131457	-0.04209	0
1.05301	-0.0258851	0.0748884	0.0670358	0.16624	0.108582	-0.150035	0.150268	0.0166139	-0.0431482	0
1.05397	-0.027305	0.0829226	0.0681616	0.166438	0.113549	-0.148646	0.15622	0.0193662	-0.0441808	0
1.05492	-0.0290613	0.0897439	0.0685529	0.165402	0.118854	-0.147194	0.160639	0.0212871	-0.0450458	0
1.05588	-0.0310926	0.0948945	0.0684274	0.163524	0.124404	-0.145889	0.16343	0.0222181	-0.045715	0
1.05684	-0.0333432	0.0980145	0.0679703	0.161131	0.130053	-0.145037	0.164576	0.0219773	-0.0462566	0
1.05779	-0.0357468	0.0989053	0.0673071	0.158439	0.135633	-0.144943	0.164148	0.0203862	-0.0467939	0
1.05875	-0.0382092	0.097575	0.066495	0.155542	0.140971	-0.14581	0.162314	0.0172998	-0.0474561	0
1.0597	-0.0405997	0.0942537	0.0655337	0.152427	0.145904	-0.147676	0.15933	0.0126344	-0.0483303	0
1.06066	-0.0427582	0.0893705	0.0643876	0.149018	0.150287	-0.150391	0.15554	0.00639332	-0.0494339	0
1.06162	-0.0445137	0.0834934	0.0630113	0.145234	0.153991	-0.153656	0.151351	-0.00131174	-0.0507095	0
1.06257	-0.0457171	0.0772405	0.0613687	0.141033	0.156912	-0.1571	0.147206	-0.0102467	-0.0520432	0
1.06353	-0.046275	0.071185	0.0594374	0.136447	0.158982	-0.160379	0.143536	-0.0200532	-0.0533034	0
1.06449	-0.0461789	0.0657661	0.0572076	0.131585	0.160183	-0.163268	0.140703	-0.0302647	-0.0543876	0
1.06544	-0.0455216	0.0612353	0.0546711	0.126601	0.160552	-0.165715	0.13894	-0.0403413	-0.0552645	0
1.0664	-0.0444979	0.0576408	0.0518176	0.121647	0.160174	-0.167851	0.138316	-0.0497216	-0.0559992	0
1.06736	-0.0433868	0.0548558	0.0486387	0.116837	0.159167	-0.169944	0.138717	-0.0578771	-0.0567513	0
1.06831	-0.0425189	0.0526437	0.0451424	0.112225	0.157652	-0.172312	0.139871	-0.0643637	-0.0577395	0
1.06927	-0.0422324	0.0507382	0.0413713	0.107822	0.155735	-0.175223	0.141398	-0.0688532	-0.0591818	0
1.07022	-0.0428232	0.0489221	0.0374189	0.103649	0.153505	-0.178792	0.142884	-0.0711408	-0.0612203	0
1.07118	-0.0444955	0.0470811	0.0334316	0.0997984	0.15105	-0.182916	0.143953	-0.0711355	-0.0638534	0
1.07214	-0.0473203	0.0452205	0.0295961	0.0964853	0.148487	-0.187253	0.144331	-0.0688366	-0.0668934	0
1.07309	-0.0512034	0.0434453	0.0261112	0.0940587	0.145994	-0.191259	0.14389	-0.0643092	-0.069965	0
1.07405	-0.0558758	0.0419037	0.0231523	0.0929624	0.143823	-0.194261	0.142665	-0.0576711	-0.0725479	0
1.07501	-0.0609042	0.0407237	0.0208404	0.0936492	0.142281	-0.195567	0.140855	-0.0490895	-0.0740561	0
1.07596	-0.0657253	0.0399553	0.0192219	0.0964705	0.141681	-0.194586	0.138808	-0.03879	-0.0739311	0
1.07692	-0.0697058	0.0395432	0.0182647	0.101566	0.142267	-0.190917	0.136982	-0.0270632	-0.0717282	0
1.07788	-0.0722192	0.0393329	0.0178697	0.108787	0.144141	-0.184409	0.1359	-0.0142638	-0.0671761	0
1.07883	-0.0727326	0.0391132	0.0178909	0.117678	0.147204	-0.175175	0.136075	-0.000793905	-0.0602005	0
1.07979	-0.0708921	0.0386732	0.0181604	0.127503	0.151134	-0.163568	0.137935	0.0129305	-0.0509116	0
1.08075	-0.06659	0.0378576	0.0185126	0.137341	0.155411	-0.150129	0.141746	0.0265205	-0.0395668	0
1.0817	-0.0599995	0.0365947	0.0188102	0.146198	0.159379	-0.135521	0.147556	0.0396505	-0.0265224	0
1.08266	-0.0515689	0.0348837	0.0189747	0.153139	0.162342	-0.120469	0.15518	0.0520761	-0.0121911	0
1.08361	-0.0419708	0.0327374	0.0190247	0.15741	0.163665	-0.105714	0.164233	0.0636232	0.00298737	0
1.08457	-0.0320142	0.0300855	0.0191238	0.158515	0.162876	-0.0919816	0.174182	0.0741513	0.0185527	0
1.08553	-0.0225368	0.0266603	0.0196321	0.156249	0.159738	-0.0799555	0.184435	0.0835058	0.0340176	0
1.08648	-0.0142972	0.0218872	0.0211461	0.15068	0.154299	-0.0702479	0.194405	0.0914753	0.0488558	0
1.08744	-0.0078815	0.0148092	0.0245038	0.142069	0.146904	-0.0633563	0.203567	0.0977792	0.0625029	0
1.0884	-0.00364076	0.00407753	0.0307242	0.130758	0.138189	-0.0596013	0.211489	0.102098	0.0743811	0
1.08935	-0.0016627	-0.0119665	0.0408576	0.117016	0.129055	-0.0590532	0.217849	0.104147	0.0839526	0
1.09031	-0.00301958	-0.0128968	0.0336787	0.106508	0.134453	-0.0599142	0.216094	0.105705	0.0824784	0
1.09127	-0.00437316	-0.013825	0.0265171	0.0960268	0.139837	-0.0607732	0.214343	0.107259	0.0810076	0
1.09222	-0.00572345	-0.0147509	0.0193729	0.0855705	0.145208	-0.0616303	0.212596	0.108809	0.0795405	0
1.09318	-0.0070705	-0.0156745	0.0122459	0.0751397	0.150567	-0.062485	0.210853	0.110355	0.0780768	0
1.09414	-0.00841445	-0.016596	0.00513524	0.0647326	0.155913	-0.0633379	0.209115	0.111898	0.0766166	0
1.09509	-0.00975482	-0.0175151	-0.00195644	0.0543532	0.161245	-0.0641884	0.207381	0.113437	0.07516	0
1.09605	-0.0110922	-0.0184321	-0.00903195	0.0439974	0.166564	-0.0650371	0.205651	0.114972	0.0737071	0
1.097	-0.0124262	-0.0193468	-0.0160904	0.0336668	0.171871	-0.0658837	0.203925	0.116503	0.0722574	0
1.09796	-0.0137571	-0.0202594	-0.023132	0.0233608	0.177166	-0.0667284	0.202203	0.118031	0.0708113	0
1.09892	-0.0150848	-0.0211698	-0.0301566	0.0130796	0.182447	-0.0675711	0.200486	0.119555	0.0693687	0
1.09987	-0.0164093	-0.022078	-0.0371645	0.00282303	0.187716	-0.0684116	0.198772	0.121076	0.0679295	0
1.10083	-0.0177307	-0.022984	-0.0441553	-0.00740897	0.192972	-0.06925	0.197063	0.122593	0.0664937	0
1.10179	-0.0190489	-0.0238879	-0.0511297	-0.0176165	0.198215	-0.0700866	0.195358	0.124106	0.0650616	0
1.10274	-0.0203639	-0.0247896	-0.0580874	-0.0277997	0.203446	-0.0709211	0.193657	0.125616	0.0636326	0
1.1037	-0.0216758	-0.0256891	-0.0650284	-0.0379584	0.208665	-0.0717537	0.191959	0.127122	0.0622071	0
1.10466	-0.0229846	-0.0265866	-0.0719529	-0.0480932	0.213871	-0.0725842	0.190266	0.128624	0.060785	0
1.10561	-0.0242902	-0.0274818	-0.0788608	-0.0582037	0.219065	-0.0734126	0.188577	0.130123	0.0593663	0
1.10657	-0.0255928	-0.028375	-0.0857524	-0.06829	0.224246	-0.0742392	0.186892	0.131618	0.0579511	0
1.10752	-0.0268924	-0.0292661	-0.0926276	-0.0783526	0.229415	-0.0750639	0.185211	0.13311	0.0565392	0
1.10848	-0.0281887	-0.0301547	-0.0994866	-0.0883913	0.234572	-0.0758866	0.183534	0.134598	0.0551305	0
1.10944	-0.0294818	-0.0310416	-0.106329	-0.0984061	0.239717	-0.0767074	0.181861	0.136083	0.0537253	0
1.11039	-0.0307721	-0.0319263	-0.113156	-0.108397	0.244849	-0.0775261	0.180192	0.137564	0.0523234	0
1.11135	-0.0359179	-0.0137308	-0.0638674	-0.0515921	0.211644	-0.0890968	0.191952	0.12863	0.0569971	0
1.11231	-0.0422163	-0.000218947	-0.0206746	-0.00731939	0.180894	-0.0960255	0.20049	0.115997	0.0585561	0
1.11326	-0.0491589	0.00931945	0.0144487	0.0240914	0.15249	-0.0986324	0.204592	0.0994837	0.0563129	0
1.11422	-0.05614	0.0153908	0.0409103	0.0436203	0.126108	-0.0977066	0.203626	0.0789779	0.0501587	0
1.11518	-0.0625697	0.0184271	0.0592079	0.0531289	0.101505	-0.0942513	0.197646	0.0545782	0.0406639	0
1.11613	-0.0679647	0.0189258	0.0705697	0.0549434	0.0787071	-0.08924	0.187388	0.0267339	0.0290387	0
1.11709	-0.0719889	0.0175385	0.0765908	0.0515066	0.0580482	-0.08344	0.174154	-0.00366376	0.0169475	0
1.11805	-0.0744468	0.0150766	0.0789111	0.0451274	0.0400824	-0.0773258	0.159603	-0.0352832	0.00621974	0
1.119	-0.0752405	0.0124425	0.0789663	0.0378237	0.0254218	-0.0710779	0.145519	-0.0664482	-0.00147497	0
1.11996	-0.0743224	0.0105141	0.07783	0.0312426	0.0145772	-0.0646461	0.133592	-0.0953053	-0.0049045	0
1.12091	-0.0716676	0.010025	0.0761516	0.0266347	0.00785034	-0.0578429	0.125243	-0.120017	-0.00344945	0
1.12187	-0.0672787	0.0114709	0.0741874	0.0248618	0.00530179	-0.0504437	0.121508	-0.138947	0.00284861	0
1.12283	-0.0612163	0.0150589	0.0719	0.0264163	0.00678129	-0.0422755	0.122958	-0.150806	0.0133566	0
1.12378	-0.0536408	0.0207056	0.0691024	0.0314495	0.0119919	-0.0332932	0.129656	-0.154769	0.0270068	0
1.12474	-0.0448387	0.0280742	0.0656082	0.0397924	0.0205534	-0.0236363	0.141145	-0.150548	0.0425026	0
1.1257	-0.0352134	0.0366395	0.0613537	0.0509816	0.0320371	-0.0136701	0.156467	-0.138445	0.0585303	0
1.12665	-0.025237	0.0457624	0.056465	0.0642861	0.0459647	-0.00399968	0.174232	-0.119374	0.0739463	0
1.12761	-0.0153656	0.0547595	0.0512566	0.0787526	0.0617763	0.00454708	0.192737	-0.0948474	0.0879134	0
1.12857	-0.00594955	0.0629595	0.0461676	0.0932787	0.0787937	0.0109828	0.210144	-0.0669008	0.0999724	0
1.12952	0.00283374	0.0697353	0.0416595	0.106716	0.0962074	0.0142728	0.224682	-0.03794	0.110047	0
1.13048	0.010995	0.0745261	0.0381061	0.117998	0.113112	0.0134915	0.234862	-0.0105114	0.118384	0
1.13144	0.0186832	0.0768513	0.0357195	0.126281	0.128596	0.00800176	0.239665	0.0129976	0.12544	0
1.13239	0.0260841	0.0763316	0.034525	0.131052	0.141867	-0.0023786	0.238672	0.0306689	0.131726	0
1.13335	0.0332997	0.0727182	0.0343987	0.132186	0.152378	-0.0172684	0.232118	0.0413184	0.137648	0
1.1343	0.040255	0.0659318	0.0351466	0.12993	0.159919	-0.0357079	0.220852	0.0446424	0.143356	0
1.13526	0.0466655	0.0560971	0.0365961	0.124808	0.164637	-0.0562542	0.206222	0.0412129	0.148663	0
1.13622	0.0520866	0.0435621	0.0386697	0.117485	0.16697	-0.0771703	0.18988	0.0323205	0.15303	0
1.13717	0.0560208	0.0288945	0.0414189	0.108616	0.167539	-0.09667	0.173563	0.0197117	0.155658	0
1.13813	0.058055	0.0128497	0.0450097	0.0987408	0.16701	-0.113165	0.158867	0.00529005	0.155638	0
1.13909	0.0579745	-0.00367816	0.0496766	0.0882224	0.165979	-0.125463	0.147054	-0.00915468	0.152151	0
1.14004	0.0558271	-0.0197157	0.0556592	0.0772589	0.164909	-0.132893	0.138919	-0.0221453	0.144654	0
1.141	0.0519195	-0.0342684	0.06314	0.0659339	0.164118	-0.13534	0.134741	-0.0326287	0.133017	0
1.14196	0.0467516	-0.0463742	0.0721937	0.05429	0.163814	-0.133199	0.1343	-0.0400103	0.117591	0
1.14291	0.0409176	-0.0551532	0.0827553	0.0424018	0.164153	-0.127268	0.136972	-0.0441305	0.0991768	0
1.14387	0.0349976	-0.0598595	0.0946008	0.0304297	0.165283	-0.118598	0.141866	-0.0452082	0.0789308	0
1.14482	0.0294674	-0.0599442	0.107341	0.0186487	0.167371	-0.10833	0.147985	-0.0437655	0.0582045	0
1.14578	0.0246423	-0.0551295	0.120428	0.00745558	0.170579	-0.0975363	0.154369	-0.0405447	0.0383603	0
1.14674	0.0206596	-0.0454824	0.133171	-0.00264374	0.175002	-0.0871013	0.160212	-0.0364174	0.0205869	0
1.14769	0.0174902	-0.0314742	0.144781	-0.0110583	0.180585	-0.0776542	0.164917	-0.0322945	0.00574292	0
1.14865	0.0149753	-0.0139933	0.154427	-0.017146	0.187042	-0.0695655	0.168109	-0.0290318	-0.00575184	0
1.14961	0.0128748	0.00570913	0.161319	-0.0202576	0.193808	-0.0630026	0.169612	-0.0273437	-0.0139561	0
1.15056	0.0109222	0.0261498	0.16481	-0.0197923	0.200046	-0.0580182	0.169399	-0.0277253	-0.0193696	0
1.15152	0.00888411	0.0458103	0.164492	-0.0152658	0.204728	-0.0546366	0.167568	-0.0303971	-0.0228185	0
1.15248	0.00662003	0.0633674	0.160285	-0.00638805	0.206786	-0.0529084	0.164317	-0.0352724	-0.0252766	0
1.15343	0.00413534	0.0779116	0.152498	0.00685905	0.205293	-0.0529113	0.159954	-0.0419589	-0.0276497	0
1.15439	0.00161611	0.0890976	0.141842	0.0241597	0.199657	-0.0547	0.154898	-0.0497989	-0.0305663	0
1.15535	-0.000569866	0.0971955	0.129381	0.0448353	0.189781	-0.0582334	0.149671	-0.0579468	-0.0342153	0
1.1563	-0.00191663	0.103015	0.116428	0.0678647	0.176127	-0.0633111	0.144859	-0.0654808	-0.0382761	0
1.15726	-0.00186861	0.107728	0.104384	0.0919579	0.159699	-0.0695521	0.141041	-0.0715289	-0.0419547	0
1.15821	6.02632e-05	0.112623	0.0945513	0.115678	0.141919	-0.0764329	0.138707	-0.0753953	-0.0441261	0
1.15917	0.00416461	0.118855	0.0879416	0.137597	0.12443	-0.0833745	0.138179	-0.0766592	-0.0435463	0
1.16013	0.0104539	0.127246	0.0851221	0.15645	0.108876	-0.0898555	0.139556	-0.0752347	-0.0390966	0
1.16108	0.0186164	0.138164	0.0861142	0.17129	0.09669	-0.0955132	0.142705	-0.071385	-0.0300116	0
1.16204	0.0280505	0.1515	0.0903705	0.181583	0.0889274	-0.100206	0.147281	-0.0656863	-0.0160537	0
1.163	0.0379626	0.166712	0.09684	0.187272	0.0861629	-0.10402	0.152778	-0.0589558	0.00238623	0
1.16395	0.0475037	0.182936	0.10412	0.18875	0.0884626	-0.107223	0.158594	-0.0521445	0.0242779	0
1.16491	0.0559187	0.199108	0.110685	0.186778	0.0954263	-0.110172	0.164083	-0.0462139	0.0480279	0
1.16587	0.0626642	0.214093	0.115154	0.182328	0.106288	-0.113213	0.168617	-0.0420129	0.0716337	0
1.16682	0.0674753	0.226793	0.116554	0.176384	0.120054	-0.116578	0.171627	-0.0401768	0.0928913	0
1.16778	0.0703663	0.236234	0.114509	0.169749	0.135652	-0.120316	0.172642	-0.0410716	0.109624	0
1.16874	0.0715771	0.241636	0.109316	0.162881	0.15205	-0.124269	0.171332	-0.0447942	0.119899	0
1.16969	0.0714837	0.242454	0.101873	0.155831	0.168347	-0.128088	0.167533	-0.0512324	0.122198	0
1.17065	0.0704963	0.238416	0.0934908	0.148267	0.183805	-0.131299	0.161276	-0.0601547	0.115553	0
1.1716	0.0689624	0.229536	0.0856176	0.139594	0.197855	-0.133397	0.152782	-0.0713076	0.0996245	0
1.17256	0.0670818	0.216124	0.0795637	0.129128	0.210086	-0.133958	0.142439	-0.0844832	0.0747468	0
1.17352	0.0648382	0.198776	0.0762697	0.116279	0.220239	-0.132748	0.130747	-0.0995382	0.041925	0
1.17447	0.0619526	0.178349	0.0761684	0.100714	0.228208	-0.129797	0.118261	-0.116363	0.00277668	0
1.17543	0.0578824	0.155912	0.0791558	0.0824542	0.234036	-0.125427	0.105528	-0.134809	-0.0405987	0
1.17639	0.0518726	0.132685	0.0846689	0.0619208	0.237896	-0.120197	0.0930705	-0.154602	-0.0858263	0
1.17734	0.0430839	0.109954	0.0918455	0.0399134	0.240041	-0.114788	0.0814045	-0.175272	-0.130513	0
1.1783	0.03078	0.0889855	0.0997342	0.0175465	0.240723	-0.109832	0.0711076	-0.196112	-0.172512	0
1.17926	0.0145549	0.0709232	0.107511	-0.00384821	0.240113	-0.105727	0.0629047	-0.216201	-0.210127	0
1.18021	-0.00545113	0.0567016	0.114667	-0.0228454	0.238239	-0.102493	0.0577313	-0.234465	-0.242223	0
1.18117	-0.0284079	0.0469608	0.121122	-0.0380689	0.234985	-0.0997045	0.0567276	-0.249792	-0.2682	0
1.18212	-0.0527732	0.0419855	0.127243	-0.0483495	0.230164	-0.096535	0.0611261	-0.26116	-0.287876	0
1.18308	-0.0764271	0.0416713	0.133762	-0.0528863	0.223644	-0.0919089	0.0720303	-0.267766	-0.301308	0
1.18404	-0.0969584	0.0455347	0.141584	-0.0513853	0.215508	-0.0847382	0.0901168	-0.269126	-0.308647	0
1.18499	-0.112057	0.0527705	0.151542	-0.0441474	0.206182	-0.0741845	0.115342	-0.265121	-0.310063	0
1.18595	-0.119927	0.0623539	0.164144	-0.0320682	0.196499	-0.0598829	0.14674	-0.256005	-0.305797	0
1.18691	-0.119628	0.0731682	0.179381	-0.0165388	0.187651	-0.0420632	0.182391	-0.242367	-0.2963	0
1.18786	-0.111249	0.0841313	0.196643	0.000749989	0.181048	-0.02154	0.21959	-0.225073	-0.282413	0
1.18882	-0.0958847	0.0942876	0.21479	0.0180581	0.178099	0.000421153	0.255177	-0.205215	-0.265482	0
1.18978	-0.0754274	0.102847	0.232336	0.0338508	0.179969	0.0223148	0.28595	-0.184079	-0.247373	0
1.19073	-0.0522392	0.109167	0.247737	0.0470016	0.187347	0.0426232	0.309066	-0.16312	-0.230328	0
1.19169	-0.0287903	0.112712	0.259689	0.0569016	0.200286	0.0600026	0.322355	-0.143915	-0.216679	0
1.19265	-0.00733368	0.113011	0.267389	0.0634597	0.218109	0.0733953	0.324511	-0.128082	-0.208493	0
1.1936	0.0103336	0.109665	0.270692	0.0670026	0.23944	0.0820682	0.315187	-0.117111	-0.207216	0
1.19456	0.0230182	0.102415	0.270121	0.0680992	0.262351	0.0856008	0.295005	-0.112138	-0.213396	0
1.19551	0.0301918	0.0912618	0.266729	0.0673589	0.284647	0.0838547	0.265505	-0.113673	-0.226551	0
1.19647	0.0319868	0.0765934	0.261797	0.065255	0.304239	0.0769513	0.229016	-0.121376	-0.24524	0
1.19743	0.0291384	0.0592574	0.256492	0.0620208	0.319542	0.0652687	0.188461	-0.133958	-0.267318	0
1.19838	0.0228841	0.0405282	0.251502	0.0576516	0.329795	0.0494484	0.147036	-0.149276	-0.290329	0
1.19934	0.0148259	0.0219497	0.246812	0.0520084	0.335184	0.0303921	0.107816	-0.16462	-0.311966	0
1.20388	-0.0647603	0.125781	0.181944	0.297455	0.156606	-0.196371	0.0670671	0.139972	0.285966	0
1.21569	-0.0798105	0.116169	-0.0192496	0.274574	0.27575	-0.0932361	0.255359	0.188934	0.161465	0
1.22772	-0.0259687	0.0897811	0.0801842	-0.0819566	-0.149718	-0.197334	0.00248479	0.04098	0.00146451	0
1.24	0.00191864	0.0200026	0.0349892	0.00415768	-0.125553	-0.262008	0.104848	0.00251967	0.12106	0
1.25253	-0.0670174	0.0560058	-0.109753	0.0353261	-0.160368	-0.307468	0.0257059	0.0347103	-0.0480803	0
1.26531	-0.00566776	0.140766	-0.106033	-0.02961	-0.219302	-0.272524	0.0531347	0.0694729	0.0556834	0
1.27835	-0.0549587	-0.0552937	-0.178129	-0.152283	-0.274508	-0.312476	0.0308847	0.0619397	0.0610818	0
1.29167	-0.0560932	0.00868326	-0.0936958	-0.0670705	-0.188464	-0.353995	-0.0419932	-0.0352537	0.144383	0
1.30526	-0.00111096	0.0348037	-0.144443	-0.182248	-0.224727	-0.403816	-0.0553403	0.0107706	0.0767174	0
1.31915	0.079465	-0.0827124	-0.154017	-0.106362	-0.299787	-0.440476	-0.0681676	-0.00492153	0.0138965	0
1.33333	0.0326421	-0.0212824	-0.211754	-0.144002	-0.363208	-0.380713	-0.06592	0.00908008	0.00162837	0
1.34783	0.0367137	-0.0358934	-0.223514	-0.261166	-0.313237	-0.372505	-0.0468584	-0.0191071	0.0954282	0
1.36264	-0.083775	-0.108889	-0.177105	-0.136169	-0.265755	-0.346711	-0.138301	-0.0109787	0.0993042	0
1.37778	-0.0456834	0.0414334	-0.0145128	-0.259047	-0.365113	-0.452692	-0.175222	-0.0356129	-0.215699	0
1.39326	-0.0159358	0.0904376	-0.183367	-0.302561	-0.395905	-0.467066	-0.0998818	-0.0871968	-0.0310837	0
1.40909	-0.0622689	0.0266145	-0.14953	-0.21688	-0.330203	-0.332574	-0.139578	0.0015023	-0.0385416	0
1.42529	-0.0184112	0.172923	-0.0401908	-0.115052	-0.19492	-0.274847	-0.155493	-0.0188868	-0.0448089	0
1.44186	0.0153837	0.243459	-0.116934	-0.135424	-0.361555	-0.438805	-0.238681	-0.255876	-0.0352537	0
1.45882	0.167317	0.0110999	-0.0593029	-0.121866	-0.293992	-0.359524	-0.00106593	-0.0855039	0.0804558	0
1.47619	-0.050305	0.139953	0.0382363	0.0286458	-0.334103	-0.364455	0.0534871	-0.242251	-0.0398268	0
1.49398	0.0735468	0.140526	0.0889018	0.0638874	-0.16897	-0.11957	-0.182432	0.0481487	0.0355334	0
1.5122	0.123744	0.184482	0.0469166	-0.119729	-0.234157	-0.335345	-0.0293921	0.0610529	-0.15829	0
1.53086	0.0259698	0.0404329	0.0856024	0.0869653	-0.154136	-0.344466	-0.122832	0.0400855	0.116984	0
1.55	-0.0331329	0.163103	0.0782037	0.0680574	-0.270513	-0.295532	-0.125571	-0.00771487	-0.0750397	0
1.56962	0.0521389	0.149926	0.0988818	0.0605226	-0.0499032	-0.214563	-0.0229453	-0.0370624	-0.0600113	0
1.58974	-0.00848903	0.0539939	0.0195567	0.119187	-0.129928	-0.254297	-0.0823105	-0.116373	-0.142307	0
1.61039	-0.0649729	0.0407758	0.00368708	-0.0363353	-0.151004	-0.0748234	-0.085575	-0.0360382	-0.00613971	0
1.63158	-0.0256423	0.0459939	-0.0557489	0.0221026	-0.0854282	-0.233106	-0.0269171	0.0539166	0.00646484	0
1.65333	-0.0356684	0.0595118	-0.0259098	0.0882668	-0.0375063	-0.214771	-0.0134091	0.0104149	-0.0520226	0
1.67568	-0.00576358	0.0218705	0.0259513	-0.0615668	-0.087085	-0.216185	-0.0570887	0.06595	-0.00443316	0
1.69863	0.0618182	0.142884	-0.0209639	0.0193076	-0.0539876	-0.139714	-0.0124353	0.0565789	0.121462	0
1.72222	-0.0673921	0.128884	0.135735	0.0104402	-0.0221514	-0.171706	0.0524655	0.0866608	0.189357	0
1.74648	0.0731879	0.0782445	-0.046295	0.0530229	-0.114419	-0.0259363	0.157714	0.101011	0.14281	0
1.77143	-0.0136554	0.02047	-0.0234732	0.0543392	-0.0342876	-0.253621	0.113692	0.0728413	0.00200017	0
1.7971	0.0228412	0.199789	0.0801497	0.10765	-0.0355418	-0.157445	-0.0198162	0.158761	-0.0643195	0
1.82353	-0.0351655	0.0968761	-0.00691795	0.035585	-0.118743	-0.203286	0.0307774	0.0690505	0.103574	0
1.85075	-0.00938274	0.0836758	0.172009	0.217373	0.0199952	-0.0258796	0.117186	0.198045	0.142346	0
1.87879	-0.0247042	0.0745261	0.0327987	0.0646895	-0.0650561	-0.0810887	-0.106641	0.0396658	-0.00448795	0
1.90769	-0.0203806	0.11768	0.257693	0.241163	0.21408	-0.0223259	0.177116	0.160343	0.304284	0
1.9375	0.0418432	0.193664	0.0223999	0.0396366	-0.0462055	-0.11301	-0.0605411	0.0508963	-0.0842105	0
1.96825	-0.127624	0.201171	-0.057875	0.101683	0.0309897	-0.0855005	0.115454	0.186122	0.0825658	0
2	0.123783	0.0458187	-0.163514	0.0477179	0.0996976	-0.176706	0.147449	0.158984	0.254193	0
2.03279	-0.0236359	0.00867213	-0.165715	-0.335408	-0.377939	-0.307221	-0.199491	-0.182351	-0.276063	0
2.06667	-0.297076	0.120532	0.0618653	-0.0845353	0.0852592	-0.314979	0.123544	0.2355	0.302842	0
2.10169	0.025739	0.0637292	0.0163557	-0.111744	-0.0666071	-0.350087	-0.0159193	0.0761166	-0.0555392	0
2.13793	0.20302	0.245448	-0.206177	-0.251519	-0.390889	-0.310297	0.152808	0.189926	0.395271	0
2.17544	-0.140509	0.123823	-0.272784	-0.0469026	-0.00581011	0.486824	0.454895	0.432245	0.209504	0
2.21429	0.00804132	-0.141122	0.320105	-0.337071	-0.5337	-0.126756	0.363905	0.403713	0.109794	0
2.25455	-0.643892	-0.328245	-0.248463	-0.306197	0.607413	-0.276105	0.337045	0.362447	0.303716	0

## Sheet: fig2d
	rot(rad)
H_int(T)	0.15eV	0.3eV	1.1eV	1.7eV
0	0	0	0	0
0.082	-0.202784	0.357022	-0.030946	0.0618568
0.242	-0.494837	0.179227	-0.014354	0.142795
0.36	-0.470396	0.869258	0.00926068	-0.0209684
0.491	-1.82132	2.36937	0.0186757	0.0193119
0.706	-1.84698	2.52491	0.0873589	-0.0538888
0.83	-1.11174	1.41294	-0.0209291	-0.13965
1.09	-0.411666	-0.206973	0.184118	-0.0124343
1.54	0.423711	0.326632	0.0786694	0.0566147
1.99	-0.202242	-0.0635571	0.0513195	0.121407
2.45	1.02003e-15	1.10535e-15	1.10445e-15	0

## Sheet: fig3a
	SxyT(Ohm-1cm-1)				SxyT(Ohm-1cm-1)
energy(eV)	Re(marker)	Im(marker)		energy(eV)	Re(solid)	Im(solid)
0.100423	-29.2099	61.1843		0.0400182	38.402	55.8927
0.10138	-29.6214	60.0549		0.0410186	37.6748	56.0439
0.102336	-29.6678	57.4009		0.0420191	37.6446	55.8957
0.103292	-29.6091	53.9201		0.0430196	37.5345	55.7187
0.104249	-28.8517	50.1526		0.04402	37.0587	56.6411
0.105205	-27.9732	46.3068		0.0450205	36.6064	57.4234
0.106162	-27.0382	43.1553		0.0460209	36.7808	57.7697
0.107118	-26.116	40.4368		0.0470214	36.5859	58.4329
0.108075	-25.7537	38.2296		0.0480218	34.7717	60.8191
0.109031	-25.5331	36.4198		0.0490223	32.7238	62.5614
0.109987	-25.4786	34.4821		0.0500227	30.4431	62.2304
0.110944	-25.4745	32.579		0.0510232	28.6531	61.5822
0.1119	-24.7848	31.0719		0.0520236	28.2958	60.4474
0.112857	-23.8719	29.6831		0.0530241	28.0242	59.7838
0.113813	-23.8221	28.2081		0.0540246	27.9066	60.2503
0.114769	-24.2138	26.6501		0.055025	27.5098	60.9018
0.115726	-24.3124	24.9729		0.0560255	26.6474	61.8972
0.116682	-24.2445	23.3784		0.0570259	25.3822	62.7107
0.117639	-24.2549	22.0905		0.0580264	23.6005	63.2734
0.118595	-24.3193	21.1925		0.0590268	22.3742	63.2826
0.119551	-24.3379	20.7075		0.0600273	21.8065	62.7161
0.120508	-24.3113	20.6218		0.0610277	21.0746	62.7458
0.121464	-24.2165	21.0024		0.0620282	20.1653	63.3104
0.122421	-24.0383	21.7388		0.0630286	19.4737	63.6833
0.123377	-24.0392	22.4869		0.0640291	18.9481	63.9003
0.124334	-24.2769	23.1018		0.0650296	18.2359	64.6606
0.12529	-24.3547	23.5775		0.06603	17.3808	65.727
0.126246	-24.2012	23.8405		0.0670305	15.6567	66.8719
0.127203	-24.1437	23.8294		0.0680309	13.4612	67.9858
0.128159	-24.2584	23.5515		0.0690314	11.4014	68.2184
0.129116	-24.3428	23.0247		0.0700318	9.39097	68.0386
0.130072	-24.365	22.3003		0.0710323	7.71612	67.7731
0.131028	-24.4286	21.4205		0.0720327	6.13926	67.4065
0.131985	-24.5776	20.4229		0.0730332	4.78112	67.2118
0.132941	-24.7089	19.3626		0.0740337	3.4729	66.9826
0.133898	-24.7844	18.2492		0.0750341	2.01392	67.0997
0.134854	-24.8139	17.219		0.0760346	0.526547	67.1943
0.13581	-24.7063	16.3814		0.077035	-1.95067	67.1491
0.136767	-24.5989	15.7306		0.0780355	-4.52303	66.9726
0.137723	-24.5271	15.4555		0.0790359	-6.66206	65.6712
0.13868	-24.496	15.3234		0.0800364	-8.7166	64.2253
0.139636	-24.778	15.1542		0.0810368	-9.78895	62.6785
0.140593	-25.0233	15.1111		0.0820373	-10.7856	61.0997
0.141549	-25.0143	15.0594		0.0830377	-11.6143	59.9486
0.142505	-24.9826	15.077		0.0840382	-12.3886	58.7705
0.143462	-24.7727	15.4328		0.0850387	-13.1034	57.7431
0.144418	-24.554	15.755		0.0860391	-13.6973	56.7684
0.145375	-24.7829	15.8981		0.0870396	-13.9121	56.2266
0.146331	-25.0163	15.9672		0.08804	-14.5182	55.6209
0.147287	-25.1186	15.8671		0.0890405	-16.5674	54.8121
0.148244	-25.2194	15.6953		0.0900409	-17.9206	53.8125
0.1492	-25.312	15.4088		0.0910414	-17.4593	52.5187
0.150157	-25.398	15.0759		0.0920418	-17.5576	51.4559
0.151113	-25.3635	14.909		0.0930423	-18.8984	50.8455
0.152069	-25.2996	14.7395		0.0940427	-19.6921	50.0605
0.153026	-25.5033	14.2211		0.0950432	-19.5697	49.0513
0.153982	-25.725	13.5995		0.0960437	-19.7803	48.289
0.154939	-25.4778	13.2176		0.0970441	-20.4756	47.8515
0.155895	-25.1021	12.8498		0.0980446	-21.1215	47.3383
0.156852	-25.0564	12.285		0.099045	-21.7111	46.7455
0.157808	-25.0875	11.6207		0.100045	-22.5409	46.0413
0.158764	-24.8965	11.0128		0.101046	-23.5854	45.2197
0.159721	-24.6213	10.4252		0.102046	-24.4258	44.112
0.160677	-24.4792	9.79818		0.103047	-25.0907	42.7892
0.161634	-24.396	9.17531		0.104047	-25.3217	41.5537
0.16259	-24.2627	8.55581		0.105048	-25.2742	40.3795
0.163546	-24.1072	7.97347		0.106048	-25.1509	39.6092
0.164503	-23.9147	7.52653		0.107049	-24.9819	39.0375
0.165459	-23.7055	7.1865		0.108049	-25.3036	38.5752
0.166416	-23.5634	6.90327		0.10905	-25.8065	38.142
0.167372	-23.4715	6.65834		0.11005	-26.4915	37.2174
0.168328	-23.396	6.40341		0.11105	-27.2004	36.1266
0.169285	-23.3295	6.12259		0.112051	-26.9099	35.4605
0.170241	-23.2396	5.82812		0.113051	-26.3827	34.9009
0.171198	-23.1213	5.51082		0.114052	-27.0923	34.3474
0.172154	-22.9909	5.16688		0.115052	-27.9739	33.7687
0.173111	-22.8485	4.80202		0.116053	-28.2283	32.8786
0.174067	-22.6925	4.42191		0.117053	-28.3981	31.9575
0.175023	-22.5268	4.04103		0.118054	-28.6546	31.0847
0.17598	-22.3495	3.67522		0.119054	-28.883	30.2065
0.176936	-22.1642	3.33527		0.120055	-28.9506	29.2924
0.177893	-21.9803	3.03691		0.121055	-28.9752	28.4014
0.178849	-21.8037	2.78968		0.122055	-28.7982	27.837
0.179805	-21.6522	2.5489		0.123056	-28.668	27.2562
0.180762	-21.5522	2.29561		0.124056	-29.0179	26.5039
0.181718	-21.4619	1.98796		0.125057	-29.2677	25.7586
0.182675	-21.3777	1.55757		0.126057	-29.1164	25.0879
0.183631	-21.2787	1.12394		0.127058	-29.0132	24.4236
0.184588	-21.1138	0.784798		0.128058	-29.141	23.76
0.185544	-20.9638	0.438669		0.129059	-29.2161	23.1005
0.1865	-20.8752	0.0601071		0.130059	-29.1831	22.4552
0.187457	-20.7749	-0.252578		0.13106	-29.1721	21.7971
0.188413	-20.6164	-0.425707		0.13206	-29.2315	21.1042
0.18937	-20.4609	-0.495981		0.13306	-29.2392	20.3775
0.190326	-20.3824	-0.354278		0.134061	-29.1709	19.5929
0.191282	-20.3021	-0.144455		0.135061	-29.0007	18.8728
0.192239	-20.3369	-0.110746		0.136062	-28.6991	18.2451
0.193195	-20.3636	-0.0439083		0.137062	-28.4125	17.7715
0.194152	-20.2448	0.0798046		0.138063	-28.151	17.473
0.195108	-20.1149	0.182265		0.139063	-28.1097	17.0398
0.196064	-19.9996	0.250468		0.140064	-28.2724	16.472
0.197021	-19.8725	0.264579		0.141064	-28.2427	15.8319
0.197977	-19.7172	0.154887		0.142065	-28.057	15.1425
0.198934	-19.5484	-0.0196244		0.143065	-27.7508	14.7186
0.19989	-19.3003	-0.171575		0.144065	-27.3709	14.4619
0.200847	-19.0361	-0.357696		0.145066	-27.3125	14.1016
0.201803	-18.8088	-0.505651		0.146066	-27.4102	13.6734
0.202759	-18.591	-0.666854		0.147067	-27.3845	13.1995
0.203716	-18.457	-0.866147		0.148067	-27.302	12.6958
0.204672	-18.3531	-1.0872		0.149068	-27.1933	12.1538
0.205629	-18.2597	-1.42894		0.150068	-27.0715	11.6073
0.206585	-18.1798	-1.81419		0.151069	-26.8652	11.2626
0.207541	-18.0627	-2.1066		0.152069	-26.635	10.9691
0.208498	-17.9442	-2.35428		0.15307	-26.6474	10.3147
0.209454	-17.8805	-2.61961		0.15407	-26.6851	9.60773
0.210411	-17.8439	-2.86815		0.15507	-26.2669	9.30593
0.211367	-17.8099	-3.00625		0.156071	-25.802	9.06009
0.212323	-17.7708	-3.04498		0.157071	-25.7551	8.5843
0.21328	-17.7969	-3.01286		0.158072	-25.7139	8.10075
0.214236	-17.8551	-2.90599		0.159072	-25.4073	7.79712
0.215193	-17.915	-2.86345		0.160073	-25.1079	7.49443
0.216149	-17.972	-2.86684		0.161073	-24.9914	7.11771
0.217106	-17.9022	-2.87449		0.162074	-24.8609	6.73688
0.218062	-17.7214	-2.90187		0.163074	-24.6445	6.30819
0.219018	-17.4781	-2.80053		0.164075	-24.408	5.90464
0.219975	-17.172	-2.57841		0.165075	-24.1078	5.62098
0.220931	-16.9149	-2.36806		0.166075	-23.8249	5.34389
0.221888	-16.722	-2.1701		0.167076	-23.6207	5.0811
0.222844	-16.5472	-1.999		0.168076	-23.4194	4.80814
0.2238	-16.3964	-1.85815		0.169077	-23.2306	4.50361
0.224757	-16.2545	-1.74324		0.170077	-23.0283	4.20839
0.225713	-16.1219	-1.66142		0.171078	-22.8013	3.9283
0.22667	-15.9854	-1.62842		0.172078	-22.5745	3.65745
0.227626	-15.8398	-1.66625		0.173079	-22.3511	3.39824
0.228582	-15.6782	-1.74777		0.174079	-22.1272	3.14431
0.229539	-15.4893	-1.86101		0.17508	-21.9054	2.89654
0.230495	-15.2936	-2.02989		0.17608	-21.6767	2.65088
0.231452	-15.1015	-2.24839		0.17708	-21.4414	2.41733
0.232408	-14.9052	-2.50135		0.178081	-21.2093	2.21545
0.233365	-14.7112	-2.77035		0.179081	-20.9776	2.03363
0.234321	-14.5214	-3.04738		0.180082	-20.7757	1.85801
0.235277	-14.3418	-3.32414		0.181082	-20.5982	1.6827
0.236234	-14.1699	-3.58529		0.182083	-20.4186	1.44417
0.23719	-14.0091	-3.81738		0.183083	-20.2328	1.15645
0.238146	-13.8527	-4.02884		0.184084	-19.9894	0.974265
0.239103	-13.6941	-4.24042		0.185084	-19.7159	0.838789
0.240059	-13.5327	-4.42766		0.186085	-19.4942	0.660994
0.241016	-13.3617	-4.55366		0.187085	-19.294	0.463712
0.241972	-13.1847	-4.65897		0.188085	-19.0447	0.318071
0.242929	-13.0299	-4.75226		0.189086	-18.7802	0.19746
0.243885	-12.8704	-4.82855		0.190086	-18.5826	0.182937
0.244841	-12.7112	-4.91322		0.191087	-18.4021	0.195917
0.245798	-12.5542	-4.98662		0.192087	-18.3267	0.0150138
0.246754	-12.4002	-5.04219		0.193088	-18.2683	-0.195076
0.247711	-12.2561	-5.09187		0.194088	-18.0935	-0.358502
0.248667	-12.1225	-5.15351		0.195089	-17.9064	-0.50972
0.249624	-12.0008	-5.22232		0.196089	-17.7421	-0.658536
0.25058	-11.8867	-5.28859		0.19709	-17.5769	-0.799046
0.251536	-11.7781	-5.37159		0.19809	-17.3938	-0.995171
0.252493	-11.6811	-5.48124		0.19909	-17.2057	-1.19026
0.253449	-11.5827	-5.6244		0.200091	-16.9532	-1.29695
0.254405	-11.4779	-5.81469		0.201091	-16.7064	-1.39355
0.255362	-11.3626	-6.04519		0.202092	-16.5038	-1.41789
0.256318	-11.238	-6.30201		0.203092	-16.3163	-1.43951
0.257275	-11.104	-6.57733		0.204093	-16.2037	-1.48561
0.258231	-10.9584	-6.87128		0.205093	-16.0888	-1.55068
0.259188	-10.8051	-7.15939		0.206094	-15.9664	-1.71752
0.260144	-10.6464	-7.4056		0.207094	-15.8281	-1.8486
0.2611	-10.4855	-7.60092		0.208095	-15.6383	-1.88944
0.262057	-10.3291	-7.74606		0.209095	-15.4646	-1.93807
0.263013	-10.1756	-7.83931		0.210095	-15.3292	-2.0205
0.26397	-10.0275	-7.88431		0.211096	-15.1938	-2.07355
0.264926	-9.88393	-7.89168		0.212096	-15.0584	-2.07147
0.265882	-9.73462	-7.88635		0.213097	-14.9684	-2.06909
0.266839	-9.58183	-7.88007		0.214097	-14.951	-2.06354
0.267795	-9.43966	-7.85538		0.215098	-14.9568	-2.15287
0.268752	-9.31162	-7.81586		0.216098	-14.9854	-2.36661
0.269708	-9.20009	-7.79093		0.217099	-14.9233	-2.61706
0.270665	-9.10731	-7.78002		0.218099	-14.7676	-2.9082
0.271621	-9.01601	-7.7686		0.2191	-14.5587	-3.07613
0.272577	-8.91838	-7.75312		0.2201	-14.3072	-3.13878
0.273534	-8.82394	-7.70571		0.221101	-14.1121	-3.19556
0.27449	-8.72799	-7.61386		0.222101	-13.9574	-3.24565
0.275447	-8.62625	-7.50295		0.223101	-13.8197	-3.30676
0.276403	-8.51794	-7.38125		0.224102	-13.691	-3.37233
0.277359	-8.38862	-7.24753		0.225102	-13.5693	-3.44136
0.278316	-8.23094	-7.11301		0.226103	-13.451	-3.51135
0.279272	-8.05918	-6.9695		0.227103	-13.3261	-3.60361
0.280229	-7.87899	-6.80823		0.228104	-13.1985	-3.70292
[truncated: 572 more rows]

## Sheet: fig3b
	ReSxyT(Ohm-1cm-1)
[truncated: 762 more rows]

[truncated: 11 more sheets: fig3c, figS2, figS3, figS3c, figS4, figS5, figS6, figS7, figS8, figS9, figS10]
